# Supplementary material for: Metagenomic analysis of bile salt biotransformation in the human gut microbiome
Source: BMC Genomics. 2019 Jun 25;20:517. doi: 10.1186/s12864-019-5899-3 (PMC6591925; doi:10.1186/s12864-019-5899-3)
Supplement: Supplementary file 2 — Table S1. Prevalence of bile salt biotransformation protein homologs in bacterial strains, where numeric one and zero refers to the presence and absence of the homolog. (XLSX 335 kb) [file 12864_2019_5899_MOESM2_ESM.xlsx]

## Sheet: Sheet1
Microbial Strains	BaiA	BaiB	BaiCD	BaiE	BaiF	BaiG	BaiH	BaiI	BaiJ	BaiK	BaiL	Bsh	HSD
[Bacillus] sp. KCTC 13219	0	0	0	0	0	0	0	0	0	0	1	0	0
[Bacteroides] pectinophilus ATCC 43243	0	0	0	0	0	0	0	0	0	0	0	1	0
[Clostridium] asparagiforme DSM 15981	0	0	1	0	0	0	0	0	0	1	0	0	0
[Clostridium] bolteae 90A9	0	0	0	0	0	0	0	0	0	1	0	0	0
[Clostridium] bolteae 90B8	0	0	0	0	0	0	0	0	0	0	0	1	0
[Clostridium] cf. saccharolyticum K10	0	0	0	0	0	0	0	0	0	0	0	0	1
[Clostridium] citroniae WAL-17108	0	0	1	0	1	0	0	0	0	1	0	0	1
[Clostridium] citroniae WAL-19142	0	0	1	0	0	0	0	0	0	1	0	0	1
[Clostridium] clostridioforme	0	0	0	0	0	0	0	0	0	0	1	0	0
[Clostridium] clostridioforme 90A6	0	0	0	0	0	0	0	0	0	0	1	1	0
[Clostridium] clostridioforme 90A8	0	0	0	0	0	0	0	0	0	0	1	0	0
[Clostridium] cocleatum	0	0	0	0	0	0	0	0	0	0	0	0	1
[Clostridium] hiranonis DSM 13275	1	1	1	1	1	1	1	0	1	1	0	1	1
[Clostridium] hylemonae	0	0	0	0	1	0	0	0	1	1	1	0	0
[Clostridium] hylemonae DSM 15053	1	1	1	1	1	1	1	0	1	1	1	0	0
[Clostridium] innocuum 2959	0	0	1	0	0	0	1	0	0	0	0	0	0
[Clostridium] lavalense	0	0	1	0	0	0	0	0	0	0	0	1	0
[Clostridium] paradoxum JW-YL-7 = DSM 7308	0	0	1	0	0	0	0	0	0	0	0	0	0
[Clostridium] polysaccharolyticum	0	0	0	0	0	0	0	0	0	0	0	0	1
[Clostridium] populeti	0	0	0	0	0	0	0	0	0	0	0	0	1
[Clostridium] symbiosum ATCC 14940	0	0	0	0	0	0	0	0	0	0	0	0	1
[Clostridium] symbiosum WAL-14163	0	0	0	0	0	0	0	0	0	0	0	0	1
[Clostridium] ultunense Esp	1	0	0	0	0	0	0	0	0	0	1	0	1
[Collinsella] massiliensis	1	0	1	0	0	0	1	0	0	0	0	0	0
[Eubacterium] cellulosolvens 6	0	0	0	0	0	0	0	0	0	0	0	1	0
[Eubacterium] eligens	0	0	0	0	0	0	0	0	0	0	0	1	0
[Eubacterium] hallii	1	0	1	0	0	0	1	0	0	0	0	1	0
[Eubacterium] hallii DSM 3353	0	0	1	0	0	0	1	0	0	0	0	1	0
[Eubacterium] rectale	1	0	0	0	0	0	0	0	0	0	0	1	0
[Eubacterium] rectale DSM 17629	0	0	0	0	0	0	0	0	0	0	0	1	0
[Eubacterium] rectale M104/1	0	0	0	0	0	0	0	0	0	0	0	1	0
[Eubacterium] siraeum	0	0	0	0	0	0	0	0	0	0	0	1	0
[Eubacterium] siraeum 70/3	0	0	0	0	0	0	0	0	0	0	1	1	0
[Eubacterium] siraeum DSM 15702	0	0	0	0	0	0	0	0	0	0	1	1	0
[Eubacterium] siraeum V10Sc8a	0	0	0	0	0	0	0	0	0	0	1	1	0
[Flavobacterium] thermophilum	0	0	0	0	0	0	0	0	0	0	0	0	1
[Flexibacter] sp. ATCC 35103	0	0	0	0	0	0	0	0	0	0	0	0	1
[Kluyvera] intestini	0	0	0	0	1	0	0	0	0	1	0	0	0
[Mycobacterium] stephanolepidis	0	1	0	1	0	0	0	0	0	0	0	0	1
[Ruminococcus] gnavus CAG:126	1	0	1	0	0	0	1	0	0	0	0	0	0
[Ruminococcus] torques	1	0	1	0	0	0	1	0	0	0	1	1	0
[Ruminococcus] torques ATCC 27756	1	0	1	0	0	0	1	0	0	0	0	0	0
[Ruminococcus] torques CAG:61	1	0	1	0	0	0	1	0	0	0	0	0	0
[Ruminococcus] torques L2-14	0	0	1	0	0	0	1	0	0	0	0	0	0
Abiotrophia defectiva ATCC 49176	0	0	0	0	0	0	0	0	1	0	0	0	0
Abiotrophia sp. HMSC24B09	0	0	0	0	0	0	0	0	1	0	0	0	0
Absiella dolichum DSM 3991	1	0	1	0	0	0	1	0	0	0	0	0	0
Absiella sp. AM09-45	0	0	1	0	0	0	1	0	0	0	0	0	0
Absiella sp. AM09-50	0	0	1	0	0	0	1	0	0	0	0	0	0
Absiella sp. AM10-20	0	0	1	0	0	0	1	0	0	0	0	0	0
Absiella sp. AM22-9	0	0	1	0	0	0	1	0	0	0	0	0	0
Absiella sp. AM29-15	0	0	1	0	0	0	1	0	0	0	0	0	0
Absiella sp. AM54-8XD	0	0	1	0	0	0	1	0	0	0	0	0	0
Acetatifactor muris	1	0	0	0	0	0	0	0	0	0	0	1	0
Acetitomaculum ruminis DSM 5522	0	0	1	0	0	0	0	0	0	0	0	0	0
Acetoanaerobium noterae	0	0	1	0	0	0	1	0	0	0	0	0	0
Acetobacterium bakii	0	0	1	0	0	0	1	0	0	0	0	1	1
Acetobacterium sp.	0	0	1	0	0	0	1	0	0	0	0	0	0
Acetobacterium sp. KB-1	0	0	1	0	0	0	1	0	0	0	1	1	1
Acetobacterium sp. MES1	0	0	1	0	0	0	1	0	0	0	0	1	0
Acetobacterium wieringae	0	0	1	0	0	0	1	0	0	0	0	1	0
Acetobacterium woodii (strain ATCC 29683 / DSM 1030 / JCM 2381 / KCTC 1655 / WB1)	0	0	0	0	0	0	1	0	0	0	0	1	0
Acetomicrobium hydrogeniformans ATCC BAA-1850	0	0	1	0	0	0	1	0	0	0	0	0	0
Acetomicrobium mobile (strain ATCC BAA-54 / DSM 13181 / JCM 12221 / NGA) (Acetomicrobium mobile)	0	0	1	0	0	0	1	0	0	0	0	0	0
Acetomicrobium thermoterrenum DSM 13490	0	0	1	0	0	0	1	0	0	0	0	0	0
Achromobacter denitrificans (Alcaligenes denitrificans)	0	0	0	0	0	0	0	0	0	1	0	0	0
Achromobacter marplatensis	0	0	0	0	1	0	0	0	0	1	0	0	0
Achromobacter piechaudii HLE	0	0	0	0	0	0	0	0	0	1	0	0	0
Achromobacter sp.	0	0	0	0	1	0	0	0	0	1	0	0	1
Achromobacter sp. K91	0	0	0	0	0	0	0	0	0	1	0	0	0
Acidaminococcus fermentans	0	0	1	0	0	0	1	0	0	0	0	0	1
Acidaminococcus fermentans (strain ATCC 25085 / DSM 20731 / VR4)	0	0	0	0	0	0	0	0	0	0	0	0	1
Acidaminococcus sp. CAG:542	0	0	0	0	0	0	0	0	0	0	0	0	1
Acidaminococcus sp. CAG:917	0	0	0	0	0	0	0	0	0	0	1	0	0
Acidibacillus ferrooxidans	0	0	0	0	0	1	0	0	0	0	0	0	0
Acidiferrobacteraceae bacterium	0	0	0	0	0	0	0	0	0	0	0	0	1
Acidimicrobiaceae bacterium	0	1	0	1	0	0	0	0	0	0	0	0	1
Acidimicrobium sp.	0	1	0	0	0	0	0	0	0	0	0	0	0
Acidipropionibacterium virtanenii	0	0	0	0	0	1	0	0	0	0	0	0	0
Acidobacteria bacterium	0	0	0	1	0	1	0	0	0	0	0	0	1
Acidobacteria bacterium RIFCSPLOWO2_12_FULL_59_11	0	0	0	0	0	0	1	0	0	0	0	0	0
Acidovorax sp. MR-S7	0	0	0	0	1	0	0	0	0	0	0	0	0
Acinetobacter baumannii	0	0	0	0	0	0	0	0	0	1	1	0	1
Acinetobacter baumannii (strain ATCC 19606 / DSM 30007 / CIP 70.34 / JCM 6841 / NBRC 109757 / NCIMB 12457 / NCTC 12156 / 81)	0	0	0	0	0	0	0	0	0	1	0	0	0
Acinetobacter baumannii (strain AYE)	0	0	0	0	0	0	0	0	0	1	0	0	0
Acinetobacter baumannii 118362	0	0	0	0	0	0	0	0	0	1	0	0	0
Acinetobacter baumannii 573719	0	0	0	0	0	0	0	0	0	1	0	0	0
Acinetobacter baumannii 625974	0	0	0	0	0	0	0	0	0	1	0	0	0
Acinetobacter baumannii 99063	0	0	0	0	0	0	0	0	0	1	0	0	0
Acinetobacter baumannii MRSN 3527	0	0	0	0	0	0	0	0	0	1	0	0	0
Acinetobacter baumannii NIPH 201	0	0	0	0	0	0	0	0	0	1	0	0	0
Acinetobacter bohemicus	0	0	0	0	0	0	0	0	0	0	0	0	1
Acinetobacter bohemicus ANC 3994	0	0	0	0	0	0	0	0	0	0	0	0	1
Acinetobacter bouvetii DSM 14964 = CIP 107468	0	0	0	0	0	0	0	0	0	0	0	0	1
Acinetobacter calcoaceticus	0	0	0	0	0	0	0	0	0	1	0	0	0
Acinetobacter calcoaceticus ANC 3811	0	0	0	0	0	0	0	0	0	1	0	0	0
Acinetobacter calcoaceticus/baumannii complex sp. ABNIH27	0	0	0	0	0	0	0	0	0	1	0	0	0
Acinetobacter kyonggiensis	0	0	0	0	0	0	0	0	0	0	0	0	1
Acinetobacter oleivorans	0	0	0	0	0	0	0	0	0	1	0	0	0
Acinetobacter oleivorans (strain JCM 16667 / KCTC 23045 / DR1)	0	0	0	0	0	0	0	0	0	1	0	0	0
Acinetobacter pittii (Acinetobacter genomosp. 3)	0	0	0	0	0	0	0	0	0	1	0	0	0
Acinetobacter pragensis	0	0	0	0	0	0	0	0	0	0	0	0	1
Acinetobacter radioresistens	0	0	0	0	0	0	0	0	0	0	0	0	1
Acinetobacter radioresistens DSM 6976 = NBRC 102413 = CIP 103788	0	0	0	0	0	0	0	0	0	0	0	0	1
Acinetobacter radioresistens SK82	0	0	0	0	0	0	0	0	0	0	0	0	1
Acinetobacter schindleri NIPH 900	0	0	0	0	0	0	0	0	0	0	0	0	1
Acinetobacter sp.	0	0	0	0	0	0	0	0	0	1	0	0	0
Acinetobacter sp. 263903-1	0	0	0	0	0	0	0	0	0	0	0	0	1
Acinetobacter sp. ANC 3832	0	0	0	0	0	0	0	0	0	0	0	0	1
Acinetobacter sp. ANC 4470	0	0	0	0	0	0	0	0	0	0	0	0	1
Acinetobacter sp. ANC 4648	0	0	0	0	0	0	0	0	0	0	0	0	1
Acinetobacter sp. ANC 4654	0	0	0	0	0	0	0	0	0	0	0	0	1
Acinetobacter sp. ANC 4973	0	0	0	0	0	0	0	0	0	0	0	0	1
Acinetobacter sp. ANC 4999	0	0	0	0	0	0	0	0	0	0	0	0	1
Acinetobacter sp. JW	0	0	0	0	0	0	0	0	0	1	0	0	0
Acinetobacter sp. NIPH 817	0	0	0	0	0	0	0	0	0	1	0	0	0
Acinetobacter sp. RIT592	1	0	0	0	0	0	0	0	0	0	0	1	0
Acinetobacter sp. SFB	0	0	0	0	0	0	0	0	0	0	0	0	1
Acinetobacter sp. SFD	0	0	0	0	0	0	0	0	0	0	0	0	1
Acinetobacter sp. WCHAc060012	0	0	0	0	0	0	0	0	0	0	0	0	1
Acinetobacter tandoii DSM 14970 = CIP 107469	0	0	0	0	0	0	0	0	0	0	0	0	1
Actinobacteria bacterium	1	1	0	0	0	0	0	0	0	0	1	0	1
Actinobacteria bacterium 66_15	0	0	0	0	0	0	0	0	0	0	1	0	0
Actinobacteria bacterium CG_4_10_14_0_8_um_filter_50_43	0	0	0	0	0	0	0	0	0	0	0	0	1
Actinobacteria bacterium CG08_land_8_20_14_0_20_35_9	1	0	0	0	0	0	0	0	0	0	0	0	0
Actinobacteria bacterium HGW-Actinobacteria-5	0	0	0	0	1	0	0	0	0	1	0	0	0
Actinobacteria bacterium IMCC26207	0	0	0	1	0	0	0	0	0	0	0	0	1
Actinobacteria bacterium IMCC26256	0	0	0	1	0	0	0	0	0	0	0	0	1
Actinobaculum sp. oral taxon 183 str. F0552	0	0	0	0	1	0	0	0	0	1	0	0	0
Actinomadura madurae	0	1	0	1	0	0	0	0	0	0	0	0	0
Actinomadura mexicana	0	0	0	0	0	0	0	0	0	0	0	0	1
Actinomadura meyerae	0	0	0	1	0	0	0	0	0	0	0	0	0
Actinomadura sp. LHW63021	0	0	0	1	0	0	0	0	0	0	0	0	0
Actinomyces cardiffensis F0333	0	0	0	0	1	0	0	0	0	1	0	0	0
Actinomyces georgiae F0490	0	0	0	0	1	0	0	0	0	1	0	0	0
Actinomyces hongkongensis	0	0	0	0	1	0	0	0	0	1	0	0	0
Actinomyces meyeri	0	0	0	0	1	0	0	0	0	1	0	0	0
Actinomyces neuii	0	0	0	0	1	0	0	0	0	1	0	0	0
Actinomyces neuii BVS029A5	0	0	0	0	1	0	0	0	0	1	0	0	0
Actinomyces odontolyticus	0	0	0	0	1	0	0	0	0	1	0	0	0
Actinomyces sp. HMSC06A08	0	0	0	0	1	0	0	0	0	1	0	0	0
Actinomyces sp. oral taxon 178 str. F0338	0	0	0	0	1	0	0	0	0	1	0	0	0
Actinomyces sp. oral taxon 181 str. F0379	0	0	0	0	1	0	0	0	0	1	0	0	0
Actinomyces sp. oral taxon 848 str. F0332	0	0	0	0	1	0	0	0	0	1	0	0	0
Actinomyces sp. S6-Spd3	0	0	0	0	1	0	0	0	0	1	0	0	0
Actinomyces sp. UMB0138	0	0	0	0	1	0	0	0	0	1	0	0	0
Actinomycetaceae bacterium BA112	0	0	0	0	1	0	0	0	0	1	0	0	0
Actinophytocola xanthii	0	0	0	1	0	0	0	0	0	0	0	0	0
Actinophytocola xinjiangensis	0	0	0	1	0	0	0	0	0	0	0	0	0
Actinoplanes awajinensis subsp. mycoplanecinus	0	0	0	0	0	1	0	0	0	0	0	0	0
Actinoplanes sp. (strain ATCC 31044 / CBS 674.73 / SE50/110)	0	0	0	0	0	1	0	0	0	0	0	0	0
Actinosynnema pretiosum	0	0	0	0	0	1	0	0	0	0	0	0	0
Actinosynnema sp. ALI-1.44	0	0	0	0	0	1	0	0	0	0	0	0	0
Actinotignum sp. 313	0	0	0	0	1	0	0	0	0	1	0	0	0
Actinotignum urinale	1	0	0	0	0	0	0	0	0	0	1	0	0
Acutalibacter muris	0	0	0	0	0	0	0	0	0	0	0	1	0
Acutalibacter sp. 1XD8-33	0	0	0	0	0	0	0	0	0	0	0	1	0
Adlercreutzia equolifaciens DSM 19450	1	0	0	0	0	0	0	0	1	0	0	0	0
Aequorivita sublithincola (strain DSM 14238 / LMG 21431 / ACAM 643 / 9-3)	0	0	0	0	0	0	0	0	0	0	0	0	1
Aequorivita viscosa	1	0	0	0	0	0	0	0	0	0	0	0	1
Aeribacillus pallidus	1	0	0	0	0	0	0	0	0	0	0	0	0
Aerococcaceae bacterium ZY16052	0	0	0	0	0	0	0	0	1	0	1	0	0
Aerococcus sanguinicola	0	0	0	0	0	0	0	0	0	0	1	0	0
Aerococcus sp. HMSC035B07	0	0	0	1	0	0	0	0	0	0	0	0	0
Aerococcus sp. HMSC061A03	0	0	0	1	0	0	0	0	0	0	0	0	0
Aerococcus sp. HMSC062B07	0	0	0	0	1	0	0	0	1	1	0	0	0
Aerococcus urinae	0	0	0	0	1	0	0	0	1	1	0	1	0
Aerococcus urinae (strain ACS-120-V-Col10a)	0	0	0	0	1	0	0	0	1	1	0	0	0
Aerococcus urinaeequi	0	0	0	0	0	0	0	0	0	0	1	0	0
Aerococcus viridans	0	0	0	0	0	0	0	0	0	0	1	0	0
Aeromicrobium marinum DSM 15272	0	0	0	1	0	0	0	0	0	0	0	0	0
Aeromicrobium sp. 592	0	0	0	0	0	0	0	0	0	0	0	1	0
Aeromicrobium sp. Leaf289	1	0	0	0	0	0	0	0	0	0	0	0	0
Aeromicrobium sp. Root236	0	0	0	1	0	0	0	0	0	0	0	0	0
Aeromicrobium sp. Root344	0	0	0	1	0	0	0	0	0	0	0	0	0
Afipia sp. GAS231	0	0	1	0	0	0	0	0	0	0	0	0	0
Agathobacter rectalis (strain ATCC 33656 / DSM 3377 / JCM 17463 / KCTC 5835 / VPI 0990) (Eubacterium rectale)	0	0	0	0	0	0	0	0	0	0	0	1	0
Agreia sp. Leaf244	0	0	0	0	0	1	0	0	0	0	0	0	0
Agreia sp. Leaf283	0	0	0	0	0	1	0	0	0	0	0	0	0
Agrobacterium genomosp. 1 str. S56	0	0	0	0	0	0	0	0	0	0	1	0	0
Agrobacterium radiobacter (strain K84 / ATCC BAA-868)	0	0	0	0	0	0	0	0	0	0	1	0	0
Agrobacterium rhizogenes	0	0	0	0	0	0	0	0	0	0	1	0	0
Agrobacterium rhizogenes NBRC 13257	0	0	0	0	0	0	0	0	0	0	1	0	0
Agromyces cerinus subsp. cerinus	0	0	0	0	0	0	0	0	0	0	0	1	0
Agromyces sp. Root1464	0	0	0	0	0	0	0	0	0	0	0	1	0
Alcaligenaceae bacterium	0	0	0	0	0	0	0	0	0	1	0	0	0
Alcaligenes faecalis	1	0	0	0	0	0	0	0	0	0	0	0	0
Alcaligenes faecalis subsp. faecalis	1	0	0	0	0	0	0	0	0	0	0	0	0
Alcaligenes faecalis subsp. faecalis NBRC 13111	1	0	0	0	0	0	0	0	0	0	0	0	0
Alcaligenes faecalis subsp. faecalis NCIB 8687	1	0	0	0	0	0	0	0	0	0	0	0	0
Alcaligenes faecalis subsp. phenolicus	1	0	0	0	0	0	0	0	0	0	0	0	0
Alcaligenes sp. EGD-AK7	1	0	0	0	0	0	0	0	0	0	0	0	0
Alcaligenes xylosoxydans xylosoxydans (Achromobacter xylosoxidans)	0	0	0	0	0	0	0	0	0	1	0	0	0
Alcanivorax sp.	0	0	0	0	0	0	0	0	0	0	0	0	1
Alcanivorax sp. Nap_24	0	0	0	0	0	0	0	0	0	0	0	0	1
Algibacter aquaticus	1	0	0	0	0	0	0	0	0	0	0	0	0
Algibacter sp. ZY111	1	0	0	0	0	0	0	0	0	0	0	0	0
Algoriella xinjiangensis	1	0	0	0	0	0	0	0	0	0	0	0	1
Algoriphagus aquaeductus	0	0	0	0	0	0	0	0	0	0	1	0	0
Algoriphagus sp. M8-2	0	0	0	0	0	0	0	0	0	0	1	0	0
Alicyclobacillus acidocaldarius (strain Tc-4-1) (Bacillus acidocaldarius)	0	0	1	0	0	0	0	0	0	0	1	0	0
Alicyclobacillus acidocaldarius LAA1	0	0	0	0	0	0	0	0	0	0	1	0	0
Alicyclobacillus ferrooxydans	0	0	0	0	0	1	0	0	0	1	0	0	0
Alicyclobacillus vulcanalis	0	0	0	0	0	1	0	0	0	0	1	0	0
Aliifodinibius sp. WN023	1	0	0	0	0	0	0	0	0	0	0	0	0
Aliiglaciecola lipolytica E3	0	0	0	0	0	0	0	0	0	0	0	0	1
Alistipes indistinctus YIT 12060	0	0	0	0	0	0	0	0	0	0	0	0	1
Alistipes sp.	0	0	0	0	0	0	0	0	0	0	0	0	1
Alistipes sp. AF17-16	0	0	0	0	0	0	0	0	0	0	0	0	1
Alistipes sp. CAG:435	1	0	0	0	0	0	0	0	0	0	0	0	0
Alistipes sp. CAG:514	1	0	0	0	0	0	0	0	0	0	0	0	0
Alkalibacter saccharofermentans DSM 14828	0	0	0	0	0	0	0	0	0	0	0	0	1
Alkalibacterium thalassium	0	0	0	0	0	0	0	0	0	0	1	0	0
Alkalibaculum bacchi	0	0	1	0	0	0	1	0	1	0	0	0	0
Alkalicoccus saliphilus	0	0	0	0	0	0	0	0	0	0	1	0	0
Alkaliphilus metalliredigens (strain QYMF)	1	0	0	0	0	0	0	0	1	0	0	0	0
Alkaliphilus oremlandii (strain OhILAs) (Clostridium oremlandii (strain OhILAs))	1	0	1	0	0	0	1	0	1	0	0	0	1
Alkaliphilus peptidifermentans DSM 18978	1	0	1	0	0	0	1	0	1	0	0	0	1
Alkaliphilus sp.	1	0	0	0	0	0	0	0	0	0	0	0	0
Alkalispirochaeta odontotermitis	0	0	1	0	0	0	1	0	0	0	0	0	0
Allokutzneria albata	0	0	0	0	1	0	0	0	0	0	0	0	0
alpha proteobacterium AAP38	0	0	0	0	0	0	0	0	0	0	0	0	1
alpha proteobacterium HIMB5	0	0	0	0	0	0	0	0	0	0	0	0	1
Alphaproteobacteria bacterium	0	1	0	0	0	0	0	0	0	1	1	0	1
Alphaproteobacteria bacterium 13_1_20CM_3_64_12	0	0	0	0	1	0	0	0	0	1	0	0	0
Alphaproteobacteria bacterium 13_1_20CM_4_65_11	0	0	0	0	1	0	0	0	0	1	0	0	0
Alphaproteobacteria bacterium 32-64-14	0	1	0	0	0	0	0	0	0	0	0	0	0
Alphaproteobacteria bacterium 46_93_T64	0	0	0	0	0	0	0	0	0	0	0	0	1
Alphaproteobacteria bacterium HGW-Alphaproteobacteria-12	0	1	0	0	0	0	0	0	0	0	0	0	0
Alphaproteobacteria bacterium HGW-Alphaproteobacteria-13	0	0	0	0	1	0	0	0	0	0	0	0	0
Alphaproteobacteria bacterium HGW-Alphaproteobacteria-17	0	0	0	0	1	0	0	0	0	0	0	0	0
Alphaproteobacteria bacterium HGW-Alphaproteobacteria-18	0	1	0	0	0	0	0	0	0	0	0	0	0
Alphaproteobacteria bacterium HGW-Alphaproteobacteria-4	0	0	0	0	0	1	0	0	0	0	0	0	0
Alphaproteobacteria bacterium HGW-Alphaproteobacteria-5	0	0	0	0	0	0	0	0	0	0	0	0	1
Alphaproteobacteria bacterium MarineAlpha1_Bin1	0	1	0	0	0	0	0	0	0	0	0	0	0
Alphaproteobacteria bacterium MarineAlpha12_Bin1	0	0	0	0	0	0	0	0	0	0	0	0	1
Alphaproteobacteria bacterium MarineAlpha9_Bin1	0	0	0	0	0	0	0	0	0	0	0	0	1
Alphaproteobacteria bacterium MarineAlpha9_Bin3	0	0	0	0	0	0	0	0	0	0	0	0	1
Alphaproteobacteria bacterium MarineAlpha9_Bin6	0	1	0	0	0	0	0	0	0	0	0	0	0
Alphaproteobacteria bacterium MarineAlpha9_Bin7	0	1	0	0	0	0	0	0	0	0	0	0	0
Alphaproteobacteria bacterium TMED87	0	0	0	0	0	0	0	0	0	0	0	0	1
Alsobacter sp. SH9	0	0	0	0	0	0	0	0	0	0	0	0	1
Alteribacillus bidgolensis	0	0	0	0	0	0	0	0	0	0	0	0	1
Alteribacillus persepolensis	0	0	0	0	0	0	0	0	0	0	1	0	0
Alteromonadaceae bacterium TMED101	0	0	0	1	0	0	0	0	0	0	0	0	0
Amantichitinum ursilacus	1	0	0	0	0	0	0	0	0	0	0	0	0
Amnibacterium sp. M8JJ-5	0	0	0	0	0	1	0	0	0	0	0	0	0
Amphibacillus xylanus (strain ATCC 51415 / DSM 6626 / JCM 7361 / LMG 17667 / NBRC 15112 / Ep01)	0	0	0	0	0	0	0	0	0	0	1	0	0
Amycolatopsis alba DSM 44262	0	0	0	1	0	0	0	0	0	0	0	0	0
Amycolatopsis albispora	0	0	0	1	0	0	0	0	0	0	0	0	1
Amycolatopsis australiensis	0	0	0	1	0	0	0	0	0	0	0	0	0
Amycolatopsis azurea DSM 43854	0	0	0	1	0	0	0	0	0	0	0	0	0
Amycolatopsis coloradensis	0	0	0	1	0	0	0	0	0	0	0	0	0
Amycolatopsis decaplanina DSM 44594	0	0	0	1	0	0	0	0	0	0	0	0	0
Amycolatopsis japonica	0	0	0	1	0	0	0	0	0	0	0	0	0
Amycolatopsis keratiniphila	0	0	0	1	0	1	0	0	0	0	0	0	0
Amycolatopsis keratiniphila subsp. keratiniphila	0	0	0	1	0	1	0	0	0	0	0	0	0
Amycolatopsis lurida NRRL 2430	0	0	0	1	0	0	0	0	0	0	0	0	0
Amycolatopsis marina	0	0	0	1	0	0	0	0	0	0	0	0	0
Amycolatopsis mediterranei (strain S699) (Nocardia mediterranei)	0	0	0	1	0	0	0	0	0	0	0	0	0
Amycolatopsis mediterranei (strain U-32)	0	0	0	1	0	0	0	0	0	0	0	0	0
Amycolatopsis niigatensis	0	0	0	1	1	0	0	0	0	0	0	0	0
Amycolatopsis orientalis (Nocardia orientalis)	0	0	0	1	0	0	0	0	0	0	0	0	0
Amycolatopsis orientalis HCCB10007	0	0	0	1	0	0	0	0	0	0	0	0	0
Amycolatopsis pretoriensis	0	0	0	1	0	0	0	0	0	0	0	0	0
Amycolatopsis regifaucium	0	0	0	1	0	0	0	0	0	0	0	0	0
Amycolatopsis rifamycinica	0	0	0	1	0	0	0	0	0	0	0	0	0
Amycolatopsis rubida	0	0	0	1	0	0	0	0	0	0	0	0	0
Amycolatopsis sacchari	0	1	0	1	0	0	0	0	0	0	0	0	1
Amycolatopsis sp. AA4	0	0	0	1	0	0	0	0	0	0	0	0	0
Amycolatopsis sp. BJA-103	0	0	0	1	0	0	0	0	0	0	0	0	0
Amycolatopsis sp. H5	0	0	0	1	0	0	0	0	0	0	0	0	0
Amycolatopsis sp. KNN50.9b	0	0	0	1	0	0	0	0	0	0	0	0	0
Amycolatopsis sp. M39	0	0	0	1	0	0	0	0	0	0	0	0	0
Amycolatopsis sp. MJM2582	0	0	0	1	0	0	0	0	0	0	0	0	0
Amycolatopsis thailandensis	0	0	0	1	0	0	0	0	0	0	0	0	0
Amycolatopsis tolypomycina	0	0	0	1	0	0	0	0	0	0	0	0	0
Amycolatopsis vancoresmycina DSM 44592	0	0	0	1	0	0	0	0	0	0	0	0	0
Amycolatopsis xylanica	0	0	0	1	0	0	0	0	0	0	0	0	0
Anaerobacillus arseniciselenatis	1	0	0	0	0	0	0	0	0	0	0	0	0
Anaerobacillus isosaccharinicus	0	0	1	0	0	0	0	0	0	0	0	0	1
Anaerobacillus macyae	1	0	0	0	0	0	0	0	0	0	0	0	0
Anaerobium acetethylicum	0	0	0	0	0	0	1	0	0	0	0	0	0
Anaerobranca californiensis DSM 14826	1	0	0	0	0	0	0	0	0	0	0	0	0
Anaerobranca gottschalkii DSM 13577	1	0	0	0	0	0	0	0	0	0	0	0	0
Anaerococcus lactolyticus ATCC 51172	1	0	1	0	0	0	0	0	0	0	0	0	0
Anaerococcus lactolyticus S7-1-13	1	0	1	0	0	0	0	0	1	0	0	0	0
Anaerococcus octavius	0	0	0	0	0	0	0	0	1	0	0	0	0
Anaerococcus prevotii (strain ATCC 9321 / DSM 20548 / JCM 6508 / PC1) (Peptostreptococcus prevotii) (Peptococcus prevotii)	0	0	0	0	0	0	0	0	1	0	0	0	0
Anaerococcus prevotii ACS-065-V-Col13	0	0	0	0	0	0	0	0	1	0	0	0	0
Anaerococcus sp. HMSC065G05	0	0	0	0	0	0	0	0	0	0	0	1	0
Anaerococcus sp. HMSC068A02	0	0	0	0	0	0	0	0	0	0	0	1	0
Anaerococcus sp. HMSC075B03	0	0	0	0	0	0	0	0	0	0	0	1	0
Anaerocolumna aminovalerica	0	0	0	0	0	0	0	0	1	0	0	0	0
Anaerocolumna jejuensis DSM 15929	0	0	1	0	0	0	1	0	0	0	0	0	0
Anaerocolumna xylanovorans DSM 12503	0	0	1	0	0	0	1	0	0	0	0	0	0
Anaerofustis stercorihominis DSM 17244	1	0	0	0	0	0	0	0	0	0	0	0	0
Anaerolineae bacterium	1	0	0	0	0	0	0	0	0	0	0	0	0
Anaeromicrobium sediminis	0	0	1	0	0	0	1	0	0	0	0	0	0
Anaerorhabdus furcosa	0	0	0	0	0	0	0	0	1	0	0	0	0
Anaerosphaera aminiphila DSM 21120	0	0	0	0	0	0	0	0	0	1	1	0	0
Anaerosporobacter mobilis DSM 15930	1	0	1	0	0	0	1	0	0	0	0	1	1
Anaerostipes caccae	0	0	0	0	0	0	0	0	0	0	1	0	1
Anaerostipes caccae DSM 14662	0	0	1	0	0	0	1	0	0	0	1	0	1
Anaerostipes hadrus	0	0	0	0	1	0	0	0	0	0	0	1	0
Anaerostipes hadrus DSM 3319	0	0	0	0	1	0	0	0	0	0	0	1	0
Anaerostipes sp. 992a	1	0	1	0	0	0	1	0	0	0	0	0	0
Anaerostipes sp. AF04-45	0	0	0	0	0	0	0	0	0	0	1	0	1
Anaerostipes sp. CAG:276	0	0	0	0	0	0	0	0	0	0	1	0	1
Anaerotignum neopropionicum	0	0	0	0	0	0	1	0	0	0	0	0	0
Anaerotruncus sp. 1XD22-93	0	0	0	0	0	0	0	0	0	0	0	1	0
Anaerotruncus sp. CAG:528	0	0	0	0	0	0	0	0	0	0	0	1	0
Anaerotruncus sp. G3(2012)	0	0	0	0	0	0	0	0	0	0	0	1	0
Anaerovibrio sp. JC8	0	0	1	0	0	0	0	0	0	0	0	0	0
Anaerovirgula multivorans	1	0	1	0	0	0	0	0	1	0	0	0	1
Andreesenia angusta	0	0	0	0	0	0	0	0	0	0	1	0	0
Andreprevotia lacus DSM 23236	1	0	0	0	0	0	0	0	0	0	0	0	0
Aneurinibacillus migulanus (Bacillus migulanus)	0	0	0	0	0	1	0	0	0	0	0	0	1
Anoxybacillus flavithermus	0	0	1	0	0	1	1	0	0	0	0	0	0
Anoxybacillus flavithermus (strain DSM 21510 / WK1)	0	0	0	0	0	1	0	0	0	0	0	0	0
Anoxybacillus gonensis	0	0	0	0	0	1	0	0	0	0	0	0	0
Anoxybacillus kamchatkensis G10	0	0	0	0	0	1	0	0	0	0	0	0	0
Anoxybacillus sp. 103	0	0	0	0	0	1	0	0	0	0	0	0	0
Anoxybacillus sp. B7M1	1	0	0	0	0	0	0	0	0	0	1	0	0
Anoxybacillus sp. KU2-6(11)	0	0	0	0	0	1	0	0	0	0	0	0	0
Anoxybacillus suryakundensis	0	0	0	0	0	1	0	0	0	0	0	0	0
Anoxybacillus thermarum	0	0	0	0	0	1	0	0	0	0	0	0	0
Anoxybacillus vitaminiphilus	1	0	0	0	0	0	0	0	0	0	0	0	0
Antarctobacter heliothermus	0	0	0	0	0	1	0	0	0	0	0	0	0
Antricoccus suffuscus	0	1	0	0	0	0	0	0	0	0	0	0	0
Apibacter sp. wkB309	0	0	0	0	0	0	0	0	0	0	0	0	1
Aquiflexum balticum DSM 16537	0	0	0	0	0	0	0	0	0	0	0	0	1
Aquimarina aggregata	1	0	0	0	0	0	0	0	0	0	0	0	0
Aquimarina atlantica	1	0	0	0	0	0	0	0	0	0	0	0	0
Aquimarina sp. AD10	1	0	0	0	0	0	0	0	0	0	0	0	0
Aquimarina sp. MAR_2010_214	1	0	0	0	0	0	0	0	0	0	0	0	0
Aquimarina spongiae	1	0	0	0	0	0	0	0	0	0	0	0	0
Arachidicoccus sp. KIS59-12	0	0	0	0	0	0	0	0	0	0	0	0	1
Arcanobacterium haemolyticum (strain ATCC 9345 / DSM 20595 / NBRC 15585 / NCTC 8452 / 11018)	0	0	0	0	1	0	0	0	0	1	0	0	0
Arcobacter halophilus	0	0	0	0	1	0	0	0	0	1	0	0	0
Arcobacter marinus	0	0	0	0	1	0	0	0	0	1	0	0	0
Arcticibacterium luteifluviistationis	1	0	0	0	0	0	0	0	0	0	0	0	0
Armatimonadetes bacterium 13_1_40CM_3_65_7	0	0	0	0	1	0	0	0	0	1	0	0	0
Armatimonadetes bacterium CG07_land_8_20_14_0_80_40_9	0	0	0	0	0	0	0	0	0	0	0	0	1
Arsenicibacter rosenii	1	0	0	0	0	0	0	0	0	0	0	0	0
Arthrobacter agilis	0	0	0	0	0	1	0	0	0	0	0	0	0
Arthrobacter crystallopoietes	0	0	0	0	0	1	0	0	0	0	0	0	0
Arthrobacter globiformis	0	0	0	0	0	1	0	0	0	0	0	0	0
Arthrobacter humicola	0	0	0	0	0	1	0	0	0	0	0	0	0
Arthrobacter livingstonensis	0	0	0	0	0	1	0	0	0	0	0	0	0
Arthrobacter psychrochitiniphilus	0	0	0	0	0	1	0	0	0	0	0	0	0
Arthrobacter rhombi	0	0	0	0	0	0	0	0	0	0	0	0	1
Arthrobacter sp. (strain FB24)	0	0	0	0	0	1	0	0	0	0	0	0	0
Arthrobacter sp. AFG20	0	0	0	0	0	1	0	0	0	0	0	0	0
Arthrobacter sp. AFG7.2	0	0	0	0	0	1	0	0	0	0	0	0	0
Arthrobacter sp. ATCC 21022	0	0	0	0	0	1	0	0	0	0	0	0	0
Arthrobacter sp. D4	0	0	0	0	0	1	0	0	0	0	0	0	0
Arthrobacter sp. HMWF013	0	0	0	0	0	1	0	0	0	0	0	0	0
Arthrobacter sp. MYb227	0	0	0	0	0	1	0	0	0	0	0	0	0
Arthrobacter sp. ok362	0	0	0	0	0	1	0	0	0	0	0	0	0
Arthrobacter sp. ok909	0	0	0	0	0	1	0	0	0	0	0	0	0
Arthrobacter sp. OY3WO11	0	0	0	0	1	1	0	0	0	1	0	0	0
Arthrobacter sp. PAMC 25486	0	0	0	0	0	1	0	0	0	0	0	0	0
Arthrobacter sp. PGP41	0	0	0	0	0	1	0	0	0	0	0	0	0
Arthrobacter sp. RC1.1 241	0	0	0	0	0	1	0	0	0	0	0	0	0
Arthrobacter sp. RT-1	0	0	0	0	0	1	0	0	0	0	0	0	0
Arthrobacter sp. Soil761	0	0	0	0	1	0	0	0	0	0	0	0	0
Arthrobacter sp. Soil764	0	0	0	0	0	1	0	0	0	0	0	0	0
Arthrobacter sp. yr096	0	0	0	0	0	1	0	0	0	0	0	0	0
Arthrobacter stackebrandtii	0	0	0	0	0	1	0	0	0	0	0	0	0
Arthrospira maxima CS-328	0	0	0	0	0	0	0	0	0	0	0	0	1
Arthrospira sp. O9.13F	0	0	0	0	0	0	0	0	0	0	0	0	1
Arthrospira sp. PCC 8005	0	0	0	0	0	0	0	0	0	0	0	0	1
Asaccharobacter celatus	1	0	0	0	1	0	0	0	0	1	0	0	0
Asaccharospora irregularis DSM 2635	1	0	0	0	0	0	0	0	0	0	0	0	0
Auraticoccus monumenti	0	0	0	0	0	1	0	0	0	0	0	0	0
Aureimonas sp. Leaf427	0	0	0	0	0	0	0	0	0	0	1	0	0
Aureimonas sp. Leaf460	0	0	0	0	0	0	0	0	0	0	1	0	0
Azoarcus communis	0	0	0	0	0	1	0	0	0	0	0	0	1
Azoarcus sp. CIB	0	0	0	1	0	1	0	0	0	0	0	0	1
Bacillaceae bacterium EAG3	0	0	0	0	0	0	0	0	0	0	1	1	0
Bacillaceae bacterium G1	0	0	0	0	0	0	0	0	0	1	1	0	0
Bacillaceae bacterium SAOS 7	1	0	0	0	0	1	0	0	0	0	0	0	0
Bacillus aerius	0	0	0	0	0	1	0	0	0	0	0	1	0
Bacillus albus	0	0	0	0	0	0	0	0	0	0	0	1	0
Bacillus amyloliquefaciens (Bacillus velezensis)	0	0	0	0	0	1	0	0	0	0	0	1	0
Bacillus amyloliquefaciens Y2	0	0	0	0	0	1	0	0	0	0	0	1	0
Bacillus anthracis	0	0	0	0	0	1	0	0	0	0	0	1	0
Bacillus aquimaris	1	0	0	0	0	0	0	0	0	0	0	0	0
Bacillus aryabhattai	1	0	0	0	0	0	0	0	0	0	0	0	1
Bacillus aryabhattai B8W22	1	0	0	0	0	0	0	0	0	0	0	0	1
Bacillus asahii	1	0	0	0	0	0	0	0	0	0	0	0	0
Bacillus atrophaeus	0	0	0	0	0	0	0	0	0	0	0	1	0
Bacillus atrophaeus (strain 1942)	0	0	0	0	0	0	0	0	0	0	0	1	0
Bacillus australimaris	0	0	0	0	0	1	0	0	0	0	0	0	0
Bacillus azotoformans LMG 9581	1	0	0	0	1	0	0	0	0	1	0	0	1
Bacillus azotoformans MEV2011	1	0	1	0	1	0	0	0	0	1	0	0	0
Bacillus badius	0	0	0	0	0	0	0	0	0	0	0	0	1
Bacillus bataviensis LMG 21833	1	0	0	0	0	0	0	0	0	0	0	0	1
Bacillus beveridgei	1	0	0	0	0	0	0	0	0	0	1	0	0
Bacillus bombysepticus str. Wang	0	0	0	0	0	1	0	0	0	0	0	1	0
Bacillus boroniphilus JCM 21738	1	0	0	0	0	0	0	0	0	0	0	0	0
Bacillus butanolivorans	0	0	0	0	1	1	0	0	0	1	1	0	1
Bacillus camelliae	1	0	0	0	0	0	0	0	0	0	1	0	0
Bacillus canaveralius	0	0	0	0	0	0	0	0	0	0	1	0	0
Bacillus cellulosilyticus (strain ATCC 21833 / DSM 2522 / FERM P-1141 / JCM 9156 / N-4)	0	0	1	0	0	0	0	0	0	0	0	0	0
Bacillus cereus	0	0	0	0	0	1	0	0	0	0	1	1	1
Bacillus cereus (strain 03BB102)	0	0	0	0	0	0	0	0	0	0	0	1	0
Bacillus cereus (strain AH187)	0	0	0	0	0	0	0	0	0	0	0	1	0
Bacillus cereus (strain AH820)	0	0	0	0	0	0	0	0	0	0	0	1	0
Bacillus cereus (strain ATCC 10987 / NRS 248)	0	0	0	0	0	0	0	0	0	0	0	1	0
Bacillus cereus (strain ATCC 14579 / DSM 31 / JCM 2152 / NBRC 15305 / NCIMB 9373 / NRRL B-3711)	0	0	0	0	0	0	0	0	0	0	0	1	0
Bacillus cereus (strain B4264)	0	0	0	0	0	1	0	0	0	0	0	1	0
Bacillus cereus (strain G9842)	0	0	0	0	0	0	0	0	0	0	0	1	0
Bacillus cereus (strain Q1)	0	0	0	0	0	0	0	0	0	0	0	1	0
Bacillus cereus 03BB108	0	0	0	0	0	1	0	0	0	0	0	1	0
Bacillus cereus 172560W	0	0	0	0	0	1	0	0	0	0	0	1	0
Bacillus cereus 95/8201	0	0	0	0	0	0	0	0	0	0	0	1	0
Bacillus cereus AH1134	0	0	0	0	0	1	0	0	0	0	0	1	0
Bacillus cereus AH1271	0	0	0	0	0	0	0	0	0	0	0	1	0
Bacillus cereus ATCC 4342	0	0	0	0	0	1	0	0	0	0	0	1	0
Bacillus cereus BAG1O-3	0	0	0	0	0	0	0	0	0	0	0	1	0
Bacillus cereus BAG1X1-1	0	0	0	0	0	0	0	0	0	0	0	1	0
Bacillus cereus BAG1X1-2	0	0	0	0	0	1	0	0	0	0	0	1	0
Bacillus cereus BAG1X2-1	0	0	0	0	0	0	0	0	0	0	0	1	0
Bacillus cereus BAG1X2-2	0	0	0	0	0	0	0	0	0	0	0	1	0
Bacillus cereus BAG1X2-3	0	0	0	0	0	0	0	0	0	0	0	1	0
Bacillus cereus BAG2O-1	0	0	0	0	0	0	0	0	0	0	0	1	0
Bacillus cereus BAG4O-1	0	0	0	0	0	1	0	0	0	0	0	1	0
Bacillus cereus BAG5X1-1	0	0	0	0	0	0	0	0	0	0	1	0	0
Bacillus cereus BDRD-Cer4	0	0	0	0	0	0	0	0	0	0	0	1	0
Bacillus cereus BDRD-ST196	0	0	0	0	0	0	0	0	0	0	0	1	0
Bacillus cereus BDRD-ST26	0	0	0	0	0	0	0	0	0	0	0	1	0
Bacillus cereus BGSC 6E1	0	0	0	0	0	1	0	0	0	0	0	0	0
Bacillus cereus F65185	0	0	0	0	0	0	0	0	0	0	0	1	0
Bacillus cereus HuA2-1	0	0	0	0	0	0	0	0	0	0	0	1	0
Bacillus cereus HuA2-4	0	0	0	0	0	0	0	0	0	0	0	1	0
Bacillus cereus HuA2-9	0	0	0	0	0	0	0	0	0	0	0	1	0
Bacillus cereus HuA3-9	0	0	0	0	0	0	0	0	0	0	0	1	0
Bacillus cereus HuA4-10	0	0	0	0	0	0	0	0	0	0	0	1	0
Bacillus cereus HuB1-1	0	0	0	0	0	1	0	0	0	0	0	1	0
Bacillus cereus HuB13-1	0	0	0	0	0	0	0	0	0	0	0	1	0
Bacillus cereus HuB4-4	0	0	0	0	0	0	0	0	0	0	0	1	0
Bacillus cereus ISP2954	0	0	0	0	0	0	0	0	0	0	0	1	0
Bacillus cereus K-5975c	0	0	0	0	0	0	0	0	0	0	0	1	0
Bacillus cereus m1293	0	0	0	0	0	0	0	0	0	0	0	1	0
Bacillus cereus m1550	0	0	0	0	0	1	0	0	0	0	0	1	0
Bacillus cereus MSX-D12	0	0	0	0	0	0	0	0	0	0	0	1	0
Bacillus cereus NVH0597-99	0	0	0	0	0	0	0	0	0	0	0	1	0
Bacillus cereus R309803	0	0	0	0	0	0	0	0	0	0	0	1	0
Bacillus cereus Rock1-15	0	0	0	0	0	0	0	0	0	0	0	1	0
Bacillus cereus Rock3-42	0	0	0	0	0	0	0	0	0	0	0	1	0
Bacillus cereus Rock4-2	0	0	0	0	0	0	0	0	0	0	0	1	0
Bacillus cereus str. Schrouff	0	0	0	0	0	0	0	0	0	0	0	1	0
Bacillus cereus TIAC219	0	0	0	0	0	0	0	0	0	0	0	1	0
Bacillus cereus var. anthracis (strain CI)	0	0	0	0	0	0	0	0	0	0	0	1	0
Bacillus cereus VD014	0	0	0	0	0	0	0	0	0	0	0	1	0
Bacillus cereus VD021	0	0	0	0	0	0	0	0	0	0	0	1	0
Bacillus cereus VD022	0	0	0	0	0	0	0	0	0	0	0	1	0
Bacillus cereus VD045	0	0	0	0	0	0	0	0	0	0	0	1	0
Bacillus cereus VD048	0	0	0	0	0	0	0	0	0	0	0	1	0
Bacillus cereus VD102	0	0	0	0	0	0	0	0	0	0	0	1	0
Bacillus cereus VD107	0	0	0	0	0	0	0	0	0	0	1	0	0
Bacillus cereus VD115	0	0	0	0	0	0	0	0	0	0	0	1	0
Bacillus cereus VD133	0	0	0	0	0	1	0	0	0	0	0	1	0
Bacillus cereus VD142	0	0	0	0	0	0	0	0	0	0	0	1	0
Bacillus cereus VD154	0	0	0	0	0	0	0	0	0	0	0	1	0
Bacillus cereus VD156	0	0	0	0	0	0	0	0	0	0	0	1	0
Bacillus cereus VD166	0	0	0	0	0	0	0	0	0	0	0	1	0
Bacillus cereus VD169	0	0	0	0	0	0	0	0	0	0	0	1	0
Bacillus cereus VD184	0	0	0	0	0	0	0	0	0	0	0	1	0
Bacillus cereus VD196	0	0	0	0	0	0	0	0	0	0	0	1	0
Bacillus cereus VD200	0	0	0	0	0	0	0	0	0	0	0	1	0
Bacillus circulans	0	0	0	0	0	0	0	0	1	0	1	0	0
Bacillus clausii	0	0	0	0	1	0	0	0	0	1	1	0	0
Bacillus coagulans	0	0	0	0	0	0	0	0	0	0	1	0	0
Bacillus coagulans (strain 2-6)	0	0	0	0	0	0	0	0	0	0	1	0	0
Bacillus coagulans 36D1	0	0	0	0	0	0	0	0	0	0	1	0	0
Bacillus cucumis	0	0	0	0	1	0	0	0	0	1	0	0	0
Bacillus daliensis	0	0	0	0	0	0	0	0	0	0	1	0	0
Bacillus enclensis	1	0	0	0	0	0	0	0	0	0	0	0	0
Bacillus endophyticus	1	0	0	0	1	0	0	0	0	0	0	0	1
Bacillus filamentosus	1	0	0	0	1	0	0	0	0	0	0	0	1
Bacillus firmus	0	0	0	0	0	0	0	0	0	0	1	0	1
Bacillus galactosidilyticus	0	0	0	0	0	0	0	0	0	0	1	0	1
Bacillus glycinifermentans	0	0	0	0	0	1	0	0	0	0	0	1	0
Bacillus gobiensis	1	0	0	0	0	0	0	0	0	0	0	0	0
Bacillus halodurans (strain ATCC BAA-125 / DSM 18197 / FERM 7344 / JCM 9153 / C-125)	1	0	0	0	0	0	0	0	0	0	0	0	0
Bacillus halotolerans	0	0	0	0	0	0	0	0	0	0	0	1	0
Bacillus haynesii	0	0	0	0	0	0	0	0	0	0	0	1	0
Bacillus hisashii	0	0	0	0	0	0	0	0	0	0	1	0	0
Bacillus horikoshii	1	0	0	0	0	0	0	0	0	0	0	0	0
Bacillus horneckiae	0	0	0	0	0	0	0	0	0	0	1	0	0
Bacillus infantis NRRL B-14911	1	0	0	0	0	0	0	0	0	0	0	0	0
Bacillus intestinalis	0	0	0	0	0	0	0	0	0	0	0	1	0
Bacillus kochii	0	0	0	0	1	0	0	0	0	1	1	0	1
Bacillus lentus	0	0	0	0	0	0	0	0	0	0	0	0	1
Bacillus licheniformis	0	0	0	0	0	0	0	0	0	0	0	1	0
Bacillus licheniformis (strain ATCC 14580 / DSM 13 / JCM 2505 / NBRC 12200 / NCIMB 9375 / NRRL NRS-1264 / Gibson 46)	0	0	0	0	0	0	0	0	0	0	0	1	0
Bacillus licheniformis CG-B52	0	0	0	0	0	0	0	0	0	0	0	1	0
Bacillus luciferensis	0	0	0	0	0	1	0	0	0	0	1	0	0
Bacillus megaterium	1	0	0	0	0	0	0	0	0	0	0	0	1
Bacillus megaterium (strain ATCC 12872 / QMB1551)	1	0	0	0	0	0	0	0	0	0	0	0	0
Bacillus megaterium (strain ATCC 14581 / DSM 32 / JCM 2506 / NBRC 15308 / NCIMB 9376 / NCTC 10342 / VKM B-512)	1	0	0	0	0	0	0	0	0	0	0	0	0
Bacillus megaterium (strain DSM 319)	1	0	0	0	0	0	0	0	0	0	0	0	1
Bacillus megaterium NCT-2	1	0	0	0	0	0	0	0	0	0	0	0	0
Bacillus methanolicus (strain MGA3 / ATCC 53907)	0	0	1	0	0	1	1	0	0	0	0	0	0
Bacillus methanolicus PB1	0	0	1	0	0	0	1	0	0	0	0	0	0
Bacillus mobilis	0	0	0	0	0	0	0	0	0	0	1	1	0
Bacillus muralis	0	0	0	0	0	1	0	0	0	0	1	0	1
Bacillus mycoides	0	0	0	0	0	0	0	0	0	0	1	1	1
Bacillus nakamurai	0	0	0	0	0	1	0	0	0	0	0	1	0
Bacillus nealsonii	0	0	0	0	0	1	0	0	0	0	0	0	0
Bacillus nealsonii AAU1	0	0	0	0	0	0	0	0	0	0	1	0	0
Bacillus obstructivus	1	0	0	0	0	0	0	0	0	0	1	0	1
Bacillus oceanisediminis	0	0	0	0	0	0	0	0	0	1	1	0	0
Bacillus oceanisediminis 2691	0	0	0	0	0	0	0	0	0	0	1	0	0
Bacillus okhensis	1	0	0	0	0	0	0	0	0	0	0	0	0
Bacillus okuhidensis	1	0	0	0	0	0	0	0	0	0	0	0	0
Bacillus oleivorans	1	0	0	0	1	0	0	0	0	1	0	0	1
Bacillus pacificus	0	0	0	0	0	1	0	0	0	0	0	1	0
Bacillus paralicheniformis	0	0	0	0	0	0	0	0	0	0	0	1	0
Bacillus paranthracis	0	0	0	0	0	0	0	0	0	0	0	1	0
Bacillus persicus	0	0	1	0	0	0	1	0	0	0	1	0	1
Bacillus proteolyticus	0	0	0	0	0	0	0	0	0	0	1	0	0
Bacillus pseudalcaliphilus	0	0	0	0	0	0	0	0	0	0	0	0	1
Bacillus pseudofirmus	0	0	0	0	0	0	0	0	0	0	1	0	0
Bacillus pseudomycoides	0	0	0	0	0	1	0	0	0	0	1	0	0
Bacillus pseudomycoides DSM 12442	0	0	0	0	0	0	0	0	0	0	1	0	0
Bacillus pumilus (Bacillus mesentericus)	0	0	0	0	0	1	0	0	0	0	0	0	0
Bacillus pumilus (strain SAFR-032)	0	0	0	0	0	1	0	0	0	0	0	0	0
Bacillus safensis	0	0	0	0	0	1	0	0	0	0	0	0	0
Bacillus salsus	1	0	1	0	0	0	1	0	0	0	1	0	0
Bacillus selenatarsenatis SF-1	1	0	1	0	0	0	1	0	0	0	0	0	0
Bacillus shackletonii	1	0	0	0	1	0	0	0	0	1	1	0	0
Bacillus siamensis	0	0	0	0	0	1	0	0	0	0	0	1	0
Bacillus simplex	0	0	0	0	1	1	0	0	0	1	1	0	1
Bacillus simplex NBRC 15720 = DSM 1321	0	0	0	0	0	1	0	0	0	0	1	0	0
Bacillus solani	1	0	0	0	0	0	0	0	0	0	1	0	0
Bacillus sonorensis L12	0	0	0	0	0	0	0	0	0	0	0	1	0
Bacillus sp. (strain JF8)	0	0	0	0	0	0	0	0	0	0	0	0	1
Bacillus sp. 100374	0	0	0	0	0	1	0	0	0	0	0	0	0
Bacillus sp. 103mf	0	0	0	0	0	1	0	0	0	0	0	0	0
Bacillus sp. 166amftsu	0	0	0	0	0	0	0	0	0	0	1	0	0
Bacillus sp. 17376	1	0	0	0	0	0	0	0	0	0	0	0	0
Bacillus sp. 196mf	0	0	0	0	0	1	0	0	0	0	0	1	0
Bacillus sp. 1NLA3E	0	0	1	0	1	0	1	0	0	1	0	0	0
Bacillus sp. 2_A_57_CT2	0	0	0	0	0	0	0	0	0	0	1	0	0
Bacillus sp. 3-2-2	1	0	0	0	0	0	0	0	0	0	0	0	0
Bacillus sp. 5B6	0	0	0	0	0	1	0	0	0	0	0	1	0
Bacillus sp. 5mfcol3.1	0	0	0	0	0	1	0	0	0	0	0	1	0
Bacillus sp. 7_6_55CFAA_CT2	0	0	0	0	0	1	0	0	0	0	0	1	0
Bacillus sp. 7504-2	0	0	0	0	0	0	0	0	0	0	1	0	0
Bacillus sp. 7586-K	0	0	0	0	0	1	0	0	0	0	1	0	1
Bacillus sp. 7788	0	0	0	0	0	1	0	0	0	0	0	0	0
Bacillus sp. 7884-1	1	0	0	0	0	0	1	0	0	0	0	0	0
Bacillus sp. 7894-2	1	0	0	0	0	0	0	0	0	0	0	0	1
Bacillus sp. ABP14	0	0	0	0	0	0	0	0	0	0	0	1	0
Bacillus sp. AFS001701	0	0	0	0	0	1	0	0	0	0	1	0	0
Bacillus sp. AFS002410	0	0	0	0	0	0	0	0	0	0	1	0	0
Bacillus sp. AFS012607	0	0	0	0	0	0	0	0	0	0	0	1	0
Bacillus sp. AFS015896	0	0	0	0	0	0	0	0	0	0	1	0	0
Bacillus sp. AFS017274	0	0	0	0	0	1	0	0	0	0	1	0	1
Bacillus sp. AFS017336	0	0	0	0	0	0	0	0	0	0	1	0	0
Bacillus sp. AFS023182	0	0	0	0	0	0	0	0	0	0	1	0	0
Bacillus sp. AFS026049	0	0	0	0	0	1	0	0	0	0	1	0	0
Bacillus sp. AFS029533	0	0	0	0	0	1	0	0	0	0	1	0	0
Bacillus sp. AFS031507	0	0	1	0	0	0	0	0	0	0	1	0	0
Bacillus sp. AFS040349	0	0	0	0	0	1	0	0	0	0	0	0	0
Bacillus sp. AFS043905	0	0	0	0	0	1	0	0	0	0	1	0	0
Bacillus sp. AFS053548	0	0	0	0	0	1	0	0	0	0	0	0	0
Bacillus sp. AFS054943	0	0	0	0	0	0	0	0	0	0	1	0	0
Bacillus sp. AFS059628	0	0	0	0	0	0	0	0	0	0	0	1	0
Bacillus sp. AFS073361	0	0	0	0	0	0	0	0	0	1	0	0	0
Bacillus sp. AFS077874	0	0	0	0	0	1	0	0	0	0	1	0	0
Bacillus sp. AFS088145	0	0	0	0	0	1	0	0	0	0	1	0	0
Bacillus sp. AFS094228	0	0	0	0	0	1	0	0	0	0	1	0	0
Bacillus sp. AFS094611	0	0	0	0	0	0	0	0	0	0	0	1	0
Bacillus sp. AFS096315	0	0	0	0	0	1	0	0	0	0	0	0	0
Bacillus sp. AG102	0	0	0	0	0	1	0	0	0	0	0	1	0
Bacillus sp. AG236	1	0	0	0	0	0	0	0	0	0	0	0	1
Bacillus sp. ALD	1	0	0	0	0	0	0	0	0	0	0	0	0
Bacillus sp. B-jedd	0	0	0	0	0	0	0	0	0	0	0	0	1
Bacillus sp. B14905	1	0	0	0	0	0	0	0	0	0	1	0	1
Bacillus sp. BA3	0	0	0	0	0	1	0	0	0	0	1	0	1
Bacillus sp. bc15	0	0	0	0	0	0	0	0	0	0	0	1	0
Bacillus sp. BI3	0	0	0	0	0	1	0	0	0	0	0	1	0
Bacillus sp. CC120222-01	0	0	0	0	0	0	0	0	0	0	0	1	0
Bacillus sp. CDB3	0	0	0	0	0	0	0	0	0	0	1	1	0
Bacillus sp. CHD6a	1	0	0	0	0	1	0	0	0	0	0	0	0
Bacillus sp. cl25	0	0	0	0	0	0	0	0	0	0	0	1	0
Bacillus sp. cl95	1	0	0	0	0	1	0	0	0	0	0	0	0
Bacillus sp. COPE52	0	0	0	0	0	0	0	0	0	0	0	1	0
Bacillus sp. DB-2	0	0	0	0	0	0	0	0	0	0	0	1	0
Bacillus sp. DM2	0	0	0	0	0	0	0	0	0	0	0	1	0
Bacillus sp. dmp5	0	0	0	0	0	0	0	0	0	0	0	1	0
Bacillus sp. DSM 27956	1	0	0	0	0	0	0	0	0	0	0	0	0
Bacillus sp. EGD-AK10	0	0	0	0	0	0	0	0	0	0	0	1	0
Bacillus sp. es.034	1	0	0	0	0	0	0	0	0	0	0	0	0
Bacillus sp. FJAT-18017	1	0	0	0	0	1	0	0	0	0	1	0	0
Bacillus sp. FJAT-18019	0	0	0	0	0	0	0	0	0	0	1	0	1
Bacillus sp. FJAT-21351	1	0	0	0	0	0	0	0	0	0	0	0	0
Bacillus sp. FJAT-21352	0	0	0	0	1	1	0	0	0	1	1	0	1
Bacillus sp. FJAT-21945	1	0	0	0	0	0	0	0	0	0	1	0	0
Bacillus sp. FJAT-21955	0	0	0	0	0	1	0	0	0	0	0	0	0
Bacillus sp. FJAT-22058	0	0	0	0	0	1	0	0	0	0	1	0	1
Bacillus sp. FJAT-22090	1	0	0	0	0	1	0	0	0	0	1	0	1
Bacillus sp. FJAT-25509	0	0	0	0	0	1	0	0	0	0	1	0	0
Bacillus sp. FJAT-26390	0	0	0	0	0	0	0	0	0	0	1	0	0
Bacillus sp. FJAT-27225	1	0	0	0	0	1	0	0	0	0	1	0	0
Bacillus sp. FJAT-27231	0	0	0	0	0	0	0	0	0	0	0	0	1
Bacillus sp. FJAT-27238	0	0	0	0	0	1	0	0	0	0	0	0	0
Bacillus sp. FJAT-27916	0	0	0	0	0	0	0	0	0	0	1	0	0
Bacillus sp. FJAT-27986	0	0	0	0	0	0	0	0	0	0	1	1	0
Bacillus sp. FMQ74	0	0	0	0	0	0	0	0	0	0	0	1	0
Bacillus sp. GeD10	0	0	0	0	0	0	0	0	0	0	0	1	0
Bacillus sp. GL120224-02	0	0	0	0	0	0	0	0	0	0	0	1	0
Bacillus sp. HMG	0	0	0	0	0	1	0	0	0	0	0	0	0
Bacillus sp. HNG	1	0	0	0	0	0	0	0	0	0	1	0	1
Bacillus sp. I-2	0	0	0	0	0	1	0	0	0	0	0	0	0
Bacillus sp. JCM 19046	0	0	0	0	0	0	0	0	0	0	1	0	0
Bacillus sp. JH7	0	0	0	0	0	1	0	0	0	0	0	1	0
Bacillus sp. JKS001846	0	0	0	0	0	0	0	0	0	0	0	1	0
Bacillus sp. K2I17	0	0	0	0	0	0	0	0	0	0	0	1	0
Bacillus sp. KbaB1	0	0	0	0	0	0	0	0	0	0	0	1	0
Bacillus sp. KbaL1	0	0	0	0	0	0	0	0	0	0	0	1	0
Bacillus sp. L_1B0_5	0	0	0	0	0	0	0	0	0	0	0	1	0
Bacillus sp. L_1B0_8	0	0	0	0	0	0	0	0	0	0	0	1	0
Bacillus sp. Leaf13	0	0	0	0	0	1	0	0	0	1	1	0	1
Bacillus sp. Leaf75	1	0	0	0	0	0	0	0	0	0	0	0	0
Bacillus sp. LF1	0	0	0	0	0	0	0	0	0	0	1	0	0
Bacillus sp. LK2	0	0	0	0	0	0	0	0	0	0	1	0	0
Bacillus sp. LL01	1	0	0	0	0	1	0	0	0	0	0	0	0
Bacillus sp. M21	0	0	0	0	0	0	0	0	0	0	0	1	0
Bacillus sp. M6-12	1	0	0	0	1	0	0	0	0	1	0	0	0
Bacillus sp. MB366	0	0	0	0	0	0	0	0	0	0	0	1	0
Bacillus sp. MBGLi79	0	0	0	0	0	0	0	0	0	0	0	1	0
Bacillus sp. MBGLi97	0	0	0	0	0	0	0	0	0	0	0	1	0
Bacillus sp. mrc49	0	0	0	0	0	1	0	0	0	0	1	0	1
Bacillus sp. MRMR6	0	0	1	0	0	0	1	0	0	0	1	0	0
Bacillus sp. MT	0	0	0	0	0	0	0	0	0	0	0	1	0
Bacillus sp. MUM 13	0	0	0	0	0	1	0	0	0	0	0	0	0
Bacillus sp. MYb209	0	0	0	0	0	0	0	0	0	0	1	0	0
Bacillus sp. MYb78	0	0	0	0	0	0	0	0	0	0	0	1	0
Bacillus sp. MZGC1	0	0	0	0	0	1	0	0	0	0	0	0	0
Bacillus sp. N35-10-4	0	0	0	0	0	1	0	0	0	0	0	1	0
Bacillus sp. Nf3	0	0	0	0	0	1	0	0	0	0	0	0	0
Bacillus sp. NFR08	0	0	0	0	0	1	0	0	0	0	1	0	0
Bacillus sp. nio-1130	0	0	0	0	0	1	0	0	0	0	0	0	0
Bacillus sp. NRRL B-14911	1	0	0	0	0	0	0	0	0	0	0	0	0
Bacillus sp. OG2	1	0	0	0	0	0	0	0	0	0	0	0	0
Bacillus sp. OK048	1	0	1	0	0	0	0	0	0	0	1	0	0
Bacillus sp. ok061	0	0	0	0	0	0	0	0	0	0	0	1	0
Bacillus sp. ok634	0	0	0	0	0	0	0	0	0	0	0	1	0
Bacillus sp. OK838	0	0	0	0	0	1	0	0	0	0	1	0	0
Bacillus sp. OV194	0	0	0	0	1	0	0	0	0	1	0	0	0
Bacillus sp. OV322	0	0	0	0	0	1	0	0	0	0	0	0	0
Bacillus sp. OV752	0	0	0	0	0	0	0	0	0	0	0	1	0
Bacillus sp. PK3_68	0	0	0	0	0	1	0	0	0	0	0	0	1
Bacillus sp. RC	1	0	0	0	0	0	0	0	0	0	0	0	0
Bacillus sp. RJGP41	0	0	0	0	0	1	0	0	0	1	1	0	0
Bacillus sp. Root131	0	0	0	0	0	1	0	0	0	0	0	1	0
Bacillus sp. Root147	1	0	0	0	0	0	0	0	0	0	0	0	0
Bacillus sp. Root239	1	0	0	0	0	0	0	0	0	0	0	0	1
Bacillus sp. RRD69	0	0	0	0	0	1	0	0	0	0	0	0	0
Bacillus sp. RU2C	1	0	0	0	0	0	0	0	0	0	0	0	0
Bacillus sp. ru9509.4	0	0	0	0	0	1	0	0	0	0	0	0	0
Bacillus sp. RUPDJ	0	0	0	0	0	1	0	0	0	0	0	1	0
Bacillus sp. RZ2MS9	0	0	0	0	0	1	0	0	0	0	0	1	0
Bacillus sp. S66	0	0	0	0	0	0	0	0	0	0	0	1	0
Bacillus sp. SA1-12	0	0	0	0	1	0	0	0	0	0	1	0	0
Bacillus sp. SDLI1	0	0	0	0	0	1	0	0	0	0	0	1	0
Bacillus sp. SG-1	1	0	0	0	0	0	0	0	0	0	0	0	0
Bacillus sp. SGD-V-76	1	0	0	0	0	0	0	0	0	0	0	0	0
Bacillus sp. SKP7-4	1	0	0	0	0	0	0	0	0	0	0	0	0
Bacillus sp. SN32	0	0	0	0	0	0	0	0	0	0	0	1	0
Bacillus sp. Soil531	1	0	0	0	0	0	0	0	0	0	0	0	1
Bacillus sp. Soil768D1	0	0	0	0	0	1	0	0	0	0	1	0	1
Bacillus sp. SRB_28	0	0	0	0	0	0	0	0	0	0	0	1	0
Bacillus sp. SRB_331	0	0	0	0	0	0	0	0	0	0	0	1	1
Bacillus sp. SUBG0010	0	0	0	0	0	0	0	0	0	0	0	1	0
Bacillus sp. T33-2	0	0	1	0	0	0	0	0	0	0	0	0	0
Bacillus sp. UMB0893	1	0	0	0	0	0	0	0	0	0	1	0	0
Bacillus sp. UMTAT18	0	0	0	0	0	0	0	0	0	0	0	1	0
Bacillus sp. UNCCL81	0	0	0	0	0	1	0	0	0	0	1	0	0
Bacillus sp. v-76	1	0	0	0	0	0	0	0	0	0	0	0	0
Bacillus sp. V-88	1	0	0	0	0	0	0	0	0	0	0	0	0
Bacillus sp. V44-8	0	0	0	0	0	1	0	0	0	1	0	0	0
Bacillus sp. V47-23a	1	0	0	0	1	0	0	0	0	1	0	0	0
Bacillus sp. V5-8f	0	0	0	0	0	1	0	0	0	0	0	0	0
Bacillus sp. VMFN-A1	0	0	0	0	0	1	0	0	0	0	0	1	0
Bacillus sp. VT-16-64	0	0	0	0	0	0	0	0	0	1	0	0	0
Bacillus sp. WP8	0	0	0	0	0	1	0	0	0	0	0	0	0
Bacillus sp. Y1	1	0	0	0	0	0	0	0	0	0	0	0	0
Bacillus sp. YF23	0	0	0	0	0	0	0	0	0	0	0	1	0
Bacillus sp. YR288	1	0	0	0	0	0	0	0	0	0	0	0	0
Bacillus sp. YR335	0	0	0	0	0	0	0	0	0	0	0	0	1
Bacillus stratosphericus	0	0	0	0	0	1	0	0	0	0	0	0	0
Bacillus stratosphericus LAMA 585	0	0	0	0	0	1	0	0	0	0	0	0	0
Bacillus subtilis	0	0	0	0	0	1	0	0	0	0	0	1	0
Bacillus subtilis (strain 168)	0	0	0	0	0	0	0	0	0	0	0	1	0
Bacillus subtilis BEST7613	0	0	0	0	0	0	0	0	0	0	0	1	0
Bacillus subtilis subsp. natto (strain BEST195)	0	0	0	0	0	0	0	0	0	0	0	1	0
Bacillus subtilis subsp. spizizenii	0	0	0	0	0	0	0	0	0	0	0	1	0
Bacillus subtilis subsp. spizizenii (strain ATCC 23059 / NRRL B-14472 / W23)	0	0	0	0	0	0	0	0	0	0	0	1	0
Bacillus subtilis subsp. spizizenii (strain TU-B-10)	0	0	0	0	0	0	0	0	0	0	0	1	0
Bacillus subtilis subsp. subtilis	0	0	0	0	0	0	0	0	0	0	0	1	0
Bacillus swezeyi	0	0	0	0	0	0	0	0	0	0	0	1	0
Bacillus taeanensis	1	0	0	0	1	0	0	0	0	0	0	0	1
Bacillus thermoamylovorans	0	0	0	0	0	0	0	0	0	0	1	0	0
Bacillus thermozeamaize	0	0	0	0	1	0	0	0	0	0	0	0	0
Bacillus thuringiensis	0	0	0	0	0	1	0	0	0	0	0	1	1
Bacillus thuringiensis (strain Al Hakam)	0	0	0	0	0	0	0	0	0	0	0	1	0
Bacillus thuringiensis Bt18247	0	0	0	0	0	0	0	0	0	0	0	1	0
Bacillus thuringiensis DB27	0	0	0	0	0	0	0	0	0	0	0	1	0
Bacillus thuringiensis HD-771	0	0	0	0	0	0	0	0	0	0	0	1	0
Bacillus thuringiensis LM1212	0	0	0	0	0	0	0	0	0	0	0	1	0
Bacillus thuringiensis MC28	0	0	0	0	0	0	0	0	0	0	0	1	0
Bacillus thuringiensis Sbt003	0	0	0	0	0	0	0	0	0	0	0	1	0
Bacillus thuringiensis serovar andalousiensis BGSC 4AW1	0	0	0	0	0	0	0	0	0	0	0	1	0
Bacillus thuringiensis serovar argentinensis	0	0	0	0	0	0	0	0	0	0	0	1	0
Bacillus thuringiensis serovar canadensis	0	0	0	0	0	0	0	0	0	0	0	1	0
Bacillus thuringiensis serovar coreanensis	0	0	0	0	0	0	0	0	0	0	0	1	0
Bacillus thuringiensis serovar graciosensis	0	0	0	0	0	0	0	0	0	0	0	1	0
Bacillus thuringiensis serovar guiyangiensis	0	0	0	0	0	0	0	0	0	0	0	1	0
Bacillus thuringiensis serovar huazhongensis BGSC 4BD1	0	0	0	0	0	0	0	0	0	0	0	1	0
Bacillus thuringiensis serovar iberica	0	0	0	0	0	0	0	0	0	0	0	1	0
Bacillus thuringiensis serovar kim	0	0	0	0	0	0	0	0	0	0	0	1	0
Bacillus thuringiensis serovar londrina	0	0	0	0	0	0	0	0	0	0	0	1	0
Bacillus thuringiensis serovar mexicanensis	0	0	0	0	0	0	0	0	0	0	0	1	0
Bacillus thuringiensis serovar navarrensis	0	0	0	0	0	0	0	0	0	0	1	1	0
Bacillus thuringiensis serovar novosibirsk	0	0	0	0	0	1	0	0	0	0	0	1	0
Bacillus thuringiensis serovar ostriniae	0	0	0	0	0	1	0	0	0	0	0	1	0
Bacillus thuringiensis serovar pakistani str. T13001	0	0	0	0	0	0	0	0	0	0	0	1	0
Bacillus thuringiensis serovar pingluonsis	0	0	0	0	0	0	0	0	0	0	0	1	0
Bacillus thuringiensis serovar pirenaica	0	0	0	0	0	0	0	0	0	0	0	1	0
Bacillus thuringiensis serovar poloniensis	0	0	0	0	0	0	0	0	0	0	0	1	0
Bacillus thuringiensis serovar pondicheriensis BGSC 4BA1	0	0	0	0	0	0	0	0	0	0	0	1	0
Bacillus thuringiensis serovar sinensis	0	0	0	0	0	0	0	0	0	0	0	1	0
Bacillus thuringiensis serovar sotto str. T04001	0	0	0	0	0	0	0	0	0	0	0	1	0
Bacillus thuringiensis serovar subtoxicus	0	0	0	0	0	0	0	0	0	0	0	1	0
Bacillus thuringiensis serovar thailandensis	0	0	0	0	0	0	0	0	0	0	0	1	0
Bacillus thuringiensis serovar thuringiensis str. IS5056	0	0	0	0	0	0	0	0	0	0	0	1	0
Bacillus thuringiensis serovar tochigiensis BGSC 4Y1	0	0	0	0	0	0	0	0	0	0	0	1	0
Bacillus thuringiensis serovar toumanoffi	0	0	0	0	0	0	0	0	0	0	0	1	0
Bacillus thuringiensis serovar vazensis	0	0	0	0	0	0	0	0	0	0	0	1	0
Bacillus thuringiensis serovar yosoo	0	0	0	0	0	1	0	0	0	0	0	1	0
Bacillus thuringiensis serovar yunnanensis	0	0	0	0	0	0	0	0	0	0	0	1	0
Bacillus thuringiensis serovar zhaodongensis	0	0	0	0	0	0	0	0	0	0	0	1	0
Bacillus thuringiensis subsp. darmstadiensis	0	0	0	0	0	0	0	0	0	0	0	1	0
Bacillus thuringiensis subsp. finitimus	0	0	0	0	0	0	0	0	0	0	0	1	0
Bacillus thuringiensis subsp. finitimus (strain YBT-020)	0	0	0	0	0	0	0	0	0	0	0	1	0
Bacillus thuringiensis subsp. higo	0	0	0	0	0	1	0	0	0	0	0	1	0
Bacillus thuringiensis subsp. indiana	0	0	0	0	0	1	0	0	0	0	0	1	0
Bacillus thuringiensis subsp. israelensis	0	0	0	0	0	1	0	0	0	0	0	1	0
Bacillus thuringiensis subsp. jegathesan	0	0	0	0	0	0	0	0	0	0	0	1	0
Bacillus thuringiensis subsp. konkukian	0	0	0	0	0	1	0	0	0	0	0	1	0
Bacillus thuringiensis subsp. konkukian (strain 97-27)	0	0	0	0	0	0	0	0	0	0	0	1	0
Bacillus thuringiensis subsp. kumamotoensis	0	0	0	0	0	0	0	0	0	0	0	1	0
Bacillus thuringiensis subsp. kurstaki	0	0	0	0	0	0	0	0	0	0	0	1	0
Bacillus thuringiensis subsp. kyushuensis	0	0	0	0	0	0	0	0	0	0	0	1	0
Bacillus thuringiensis subsp. medellin	0	0	0	0	0	0	0	0	0	0	0	1	0
Bacillus thuringiensis subsp. tolworthi	0	0	0	0	0	0	0	0	0	0	0	1	0
Bacillus thuringiensis T01-328	0	0	0	0	0	0	0	0	0	0	0	1	0
Bacillus thuringiensis YBT-1518	0	0	0	0	0	0	0	0	0	0	0	1	0
Bacillus toyonensis	0	0	0	0	0	1	0	0	0	0	0	1	0
Bacillus urumqiensis	0	0	0	0	0	0	0	0	0	0	1	0	0
Bacillus vallismortis	0	0	0	0	0	1	0	0	0	0	0	1	0
Bacillus velezensis	0	0	0	0	0	1	0	0	0	0	0	1	0
Bacillus velezensis (strain DSM 23117 / BGSC 10A6 / FZB42) (Bacillus amyloliquefaciens subsp. plantarum)	0	0	0	0	0	1	0	0	0	0	0	1	0
Bacillus velezensis UCMB5033	0	0	0	0	0	1	0	0	0	0	0	1	0
Bacillus vietnamensis	1	0	0	0	0	0	0	0	0	0	0	0	0
Bacillus vireti LMG 21834	1	0	1	0	0	0	1	0	0	0	0	0	0
Bacillus weihaiensis	1	0	0	0	0	0	0	0	0	0	0	0	0
Bacillus weihenstephanensis (strain KBAB4)	0	0	0	0	0	0	0	0	0	0	0	1	0
Bacillus wiedmannii	0	0	0	0	0	1	0	0	0	0	0	1	0
Bacillus wudalianchiensis	0	0	0	0	0	0	0	0	0	0	0	0	1
Bacillus xiamenensis	0	0	0	0	0	1	0	0	0	0	0	0	0
Bacillus zhangzhouensis	0	0	0	0	0	1	0	0	0	0	0	0	0
bacterium	0	0	1	0	0	0	0	0	0	0	0	0	1
bacterium (Candidatus Gribaldobacteria) CG_4_10_14_0_2_um_filter_41_16	0	0	0	0	0	0	0	0	0	0	1	0	0
bacterium (Candidatus Gribaldobacteria) CG_4_8_14_3_um_filter_42_11	0	0	0	0	0	0	0	0	0	0	1	0	1
bacterium (Candidatus Gribaldobacteria) CG02_land_8_20_14_3_00_41_15	0	0	0	0	0	0	0	0	0	0	1	0	0
bacterium (Candidatus Gribaldobacteria) CG10_big_fil_rev_8_21_14_0_10_41_12	0	0	0	0	0	0	0	0	0	0	1	0	0
bacterium 0.1xD8-71	1	0	0	0	0	0	0	0	0	0	0	1	0
bacterium 0.1xD8-82	1	0	1	0	0	0	0	0	0	0	0	1	0
bacterium 1XD42-1	1	0	0	0	0	0	0	0	0	0	0	0	0
bacterium 1XD42-54	1	0	0	0	0	0	0	0	0	0	0	1	0
bacterium 1XD42-8	1	0	0	0	0	0	0	0	0	0	0	0	0
bacterium 1xD42-87	1	0	0	0	0	0	0	0	0	0	0	1	0
bacterium 1XD8-76	1	0	0	0	0	0	0	0	0	0	0	0	0
bacterium 336/3	0	0	0	0	0	0	0	0	0	0	0	0	1
bacterium ADurb.Bin236	0	0	0	0	0	0	1	0	0	0	0	0	0
bacterium BM706	1	0	0	0	0	0	0	0	0	0	0	0	0
bacterium BMS3Abin04	1	0	0	0	0	0	0	0	0	0	0	0	0
bacterium C-53	1	0	0	0	0	0	0	0	0	0	0	1	0
bacterium D16-34	0	0	0	0	0	0	0	0	1	0	0	0	0
bacterium D16-50	1	0	0	0	0	0	0	0	0	0	0	1	0
bacterium D16-51	1	0	0	0	0	0	0	0	0	0	0	1	0
bacterium D16-59	1	0	0	0	0	0	0	0	0	0	0	1	0
bacterium HR08	0	0	1	0	0	0	1	0	0	0	0	0	0
bacterium HR10	0	0	1	0	0	0	1	0	0	0	0	0	0
bacterium HR23	0	0	0	0	1	0	0	0	0	1	0	0	0
bacterium HR24	0	0	0	0	0	0	0	0	0	0	1	0	0
bacterium HR25	0	0	0	0	1	0	0	0	0	1	0	0	0
bacterium HR29	0	0	0	0	0	0	0	0	0	0	1	0	0
bacterium HR30	0	0	0	1	0	0	0	0	0	0	0	0	1
bacterium P201	0	0	0	0	0	0	0	0	0	0	0	0	1
bacterium SCGC AG-212-C10	0	0	0	0	1	0	0	0	0	1	0	0	0
bacterium TMED88	0	0	0	1	0	0	1	0	0	0	0	0	0
Bacteroidales bacterium	1	0	0	0	0	0	0	0	0	0	0	0	1
Bacteroidales bacterium 45-6	0	0	0	0	0	0	0	0	0	0	0	0	1
Bacteroidales bacterium KA00251	0	0	0	0	0	0	0	0	0	0	0	0	1
Bacteroides caccae	0	0	0	0	0	0	0	0	0	0	0	0	1
Bacteroides caccae ATCC 43185	0	0	0	0	0	0	0	0	0	0	0	0	1
Bacteroides caccae CAG:21	0	0	0	0	0	0	0	0	0	0	0	0	1
Bacteroides caccae CL03T12C61	0	0	0	0	0	0	0	0	0	0	0	0	1
Bacteroides caecimuris	0	0	0	0	0	0	0	0	1	0	0	0	1
Bacteroides cellulosilyticus	0	0	0	0	0	0	0	0	0	0	0	0	1
Bacteroides dorei	0	0	0	0	0	0	0	0	0	0	1	0	0
Bacteroides dorei CL02T12C06	0	0	0	0	0	0	0	0	0	0	1	0	0
Bacteroides dorei CL03T12C01	0	0	0	0	0	0	0	0	0	0	1	0	0
Bacteroides faecichinchillae	0	0	0	0	0	0	0	0	0	0	0	0	1
Bacteroides faecis CAG:32	0	0	0	0	0	0	0	0	0	0	0	0	1
Bacteroides faecis MAJ27	0	0	0	0	0	0	0	0	0	0	0	0	1
Bacteroides finegoldii	0	0	0	0	0	0	0	0	0	0	0	0	1
Bacteroides finegoldii CL09T03C10	0	0	0	0	0	0	0	0	0	0	0	0	1
Bacteroides finegoldii DSM 17565	0	0	0	0	0	0	0	0	0	0	0	0	1
Bacteroides fragilis	0	0	0	0	0	0	0	0	0	0	0	0	1
Bacteroides fragilis (strain 638R)	0	0	0	0	0	0	0	0	0	0	0	0	1
Bacteroides fragilis (strain ATCC 25285 / DSM 2151 / JCM 11019 / NCTC 9343)	0	0	0	0	0	0	0	0	0	0	0	0	1
Bacteroides fragilis (strain YCH46)	0	0	0	0	0	0	0	0	0	0	0	0	1
Bacteroides fragilis 3_1_12	0	0	0	0	0	0	0	0	0	0	0	0	1
Bacteroides fragilis CAG:47	0	0	0	0	0	0	0	0	0	0	0	0	1
Bacteroides fragilis CAG:558	0	0	0	0	0	0	0	0	0	0	0	0	1
Bacteroides fragilis CL05T12C13	0	0	0	0	0	0	0	0	0	0	0	0	1
Bacteroides fragilis CL07T12C05	0	0	0	0	0	0	0	0	0	0	0	0	1
Bacteroides fragilis HMW 610	0	0	0	0	0	0	0	0	0	0	0	0	1
Bacteroides fragilis HMW 615	0	0	0	0	0	0	0	0	0	0	0	0	1
Bacteroides fragilis HMW 616	0	0	0	0	0	0	0	0	0	0	0	0	1
Bacteroides fragilis str. 1007-1-F #3	0	0	0	0	0	0	0	0	0	0	0	0	1
Bacteroides fragilis str. 2-F-2 #4	0	0	0	0	0	0	0	0	0	0	0	0	1
Bacteroides fragilis str. 20793-3	0	0	0	0	0	0	0	0	0	0	0	0	1
Bacteroides fragilis str. 3-F-2 #6	0	0	0	0	0	0	0	0	0	0	0	0	1
Bacteroides fragilis str. 3397 T10	0	0	0	0	0	0	0	0	0	0	0	0	1
Bacteroides fragilis str. 3725 D9 ii	0	0	0	0	0	0	0	0	0	0	0	0	1
Bacteroides fragilis str. 3774 T13	0	0	0	0	0	0	0	0	0	0	0	0	1
Bacteroides fragilis str. 3783N1-6	0	0	0	0	0	0	0	0	0	0	0	0	1
Bacteroides fragilis str. 3976T8	0	0	0	0	0	0	0	0	0	0	0	0	1
Bacteroides fragilis str. 3986 N(B)19	0	0	0	0	0	0	0	0	0	0	0	0	1
Bacteroides fragilis str. 3988T(B)14	0	0	0	0	0	0	0	0	0	0	0	0	1
Bacteroides fragilis str. 3996 N(B) 6	0	0	0	0	0	0	0	0	0	0	0	0	1
Bacteroides fragilis str. 3998T(B)3	0	0	0	0	0	0	0	0	0	0	0	0	1
Bacteroides fragilis str. B1 (UDC16-1)	0	0	0	0	0	0	0	0	0	0	0	0	1
Bacteroides fragilis str. DS-208	0	0	0	0	0	0	0	0	0	0	0	0	1
Bacteroides fragilis str. J-143-4	0	0	0	0	0	0	0	0	0	0	0	0	1
Bacteroides fragilis str. Korea 419	0	0	0	0	0	0	0	0	0	0	0	0	1
Bacteroides fragilis str. S23L17	0	0	0	0	0	0	0	0	0	0	0	0	1
Bacteroides fragilis str. S36L11	0	0	0	0	0	0	0	0	0	0	0	0	1
Bacteroides fragilis str. S6L5	1	0	0	0	0	0	0	0	0	0	0	0	0
Bacteroides galacturonicus	0	0	0	0	0	0	0	0	0	0	0	1	0
Bacteroides intestinalis CAG:564	0	0	0	0	0	0	0	0	0	0	0	0	1
Bacteroides intestinalis DSM 17393	0	0	0	0	0	0	0	0	0	0	0	0	1
Bacteroides nordii CL02T12C05	0	0	0	0	0	0	0	0	0	0	0	0	1
Bacteroides ovatus	0	0	0	0	0	0	0	0	0	0	0	0	1
Bacteroides ovatus (strain ATCC 8483 / DSM 1896 / JCM 5824 / NCTC 11153)	0	0	0	0	0	0	0	0	0	0	0	0	1
Bacteroides ovatus 3_8_47FAA	0	0	0	0	0	0	0	0	0	0	0	0	1
Bacteroides ovatus CAG:22	0	0	0	0	0	0	0	0	0	0	0	0	1
Bacteroides ovatus CL02T12C04	0	0	0	0	0	0	0	0	0	0	0	0	1
Bacteroides ovatus SD CMC 3f	0	0	0	0	0	0	0	0	0	0	0	0	1
Bacteroides ovatus str. 3725 D1 iv	0	0	0	0	0	0	0	0	0	0	0	0	1
Bacteroides pectinophilus CAG:437	0	0	0	0	0	0	0	0	0	0	0	1	0
Bacteroides salyersiae CL02T12C01	0	0	0	0	0	0	0	0	0	0	0	0	1
Bacteroides sp.	0	0	0	0	0	0	0	0	0	0	1	1	0
Bacteroides sp. 1_1_14	0	0	0	0	0	0	0	0	0	0	0	0	1
Bacteroides sp. 1_1_30	0	0	0	0	0	0	0	0	0	0	0	0	1
Bacteroides sp. 2_1_22	0	0	0	0	0	0	0	0	0	0	0	0	1
Bacteroides sp. 2_2_4	0	0	0	0	0	0	0	0	0	0	0	0	1
Bacteroides sp. 3_1_13	0	0	0	0	0	0	0	0	0	0	0	0	1
Bacteroides sp. 3_1_23	0	0	0	0	0	0	0	0	0	0	0	0	1
Bacteroides sp. 3_1_33FAA	0	0	0	0	0	0	0	0	0	0	1	0	0
Bacteroides sp. 41_26	0	0	0	0	0	0	0	0	0	0	0	0	1
Bacteroides sp. 9_1_42FAA	0	0	0	0	0	0	0	0	0	0	1	0	0
Bacteroides sp. AF25-18	0	0	0	0	0	0	0	0	0	0	1	0	0
Bacteroides sp. AF32-8BH	0	0	0	0	0	0	0	0	0	0	0	0	1
Bacteroides sp. AM16-13	0	0	0	0	0	0	0	0	0	0	0	0	1
Bacteroides sp. AM23-12	0	0	0	0	0	0	0	0	0	0	0	0	1
Bacteroides sp. AM23-18	0	0	0	0	0	0	0	0	0	0	1	0	0
Bacteroides sp. AM37-9	0	0	0	0	0	0	0	0	0	0	0	0	1
Bacteroides sp. AM54-2NS	0	0	0	0	0	0	0	0	0	0	0	0	1
Bacteroides sp. AM56-10ce	0	0	0	0	0	0	0	0	0	0	0	0	1
Bacteroides sp. AR20	0	0	0	0	0	0	0	0	0	0	0	0	1
Bacteroides sp. CAG:1060	1	0	0	0	0	0	0	0	0	0	0	0	0
Bacteroides sp. CAG:189	0	0	0	0	0	0	0	0	0	0	0	0	1
Bacteroides sp. CAG:714	0	0	0	0	0	0	0	0	0	0	0	0	1
Bacteroides sp. CAG:754	0	0	0	0	0	0	0	0	0	0	0	0	1
Bacteroides sp. CF01-10NS	0	0	0	0	0	0	0	0	0	0	0	0	1
Bacteroides sp. D1	0	0	0	0	0	0	0	0	0	0	0	0	1
Bacteroides sp. D2	0	0	0	0	0	0	0	0	0	0	0	0	1
Bacteroides sp. D22	0	0	0	0	0	0	0	0	0	0	0	0	1
Bacteroides sp. HMSC067B03	0	0	0	0	0	0	0	0	0	0	1	0	1
Bacteroides sp. HMSC073E02	0	0	0	0	0	0	0	0	0	0	0	0	1
Bacteroides sp. HPS0048	0	0	0	0	0	0	0	0	0	0	0	0	1
Bacteroides sp. OF03-11BH	0	0	0	0	0	0	0	0	0	0	0	0	1
Bacteroides sp. OM05-10AA	0	0	0	0	0	0	0	0	0	0	0	0	1
Bacteroides sp. SM23_62_1	0	0	0	0	0	0	0	0	0	0	0	0	1
Bacteroides thetaiotaomicron	0	0	0	0	0	0	0	0	0	0	0	0	1
Bacteroides thetaiotaomicron (strain ATCC 29148 / DSM 2079 / NCTC 10582 / E50 / VPI-5482)	0	0	0	0	0	0	0	0	0	0	0	0	1
Bacteroides thetaiotaomicron CAG:40	0	0	0	0	0	0	0	0	0	0	0	0	1
Bacteroides thetaiotaomicron dnLKV9	0	0	0	0	0	0	0	0	0	0	0	0	1
Bacteroides xylanisolvens	0	0	0	0	0	0	0	0	0	0	0	0	1
Bacteroides xylanisolvens CL03T12C04	0	0	0	0	0	0	0	0	0	0	0	0	1
Bacteroides xylanisolvens SD CC 1b	0	0	0	0	0	0	0	0	0	0	0	0	1
Bacteroides xylanisolvens XB1A	0	0	0	0	0	0	0	0	0	0	0	0	1
Bacteroides xylanolyticus	0	0	1	0	0	0	1	0	0	0	0	0	0
Bacteroidetes bacterium	0	0	0	0	0	0	0	0	0	0	0	0	1
Bacteroidetes bacterium 37-13	0	0	0	0	0	0	0	0	0	0	0	0	1
Bacteroidetes bacterium 38_7	0	0	0	0	0	0	0	0	0	0	0	0	1
Bacteroidetes bacterium 4484_249	0	0	0	0	0	0	0	0	0	0	0	0	1
Bacteroidetes bacterium 4572_117	0	0	0	0	0	0	0	0	0	0	0	0	1
Bacteroidetes bacterium ADurb.Bin008	0	0	0	0	0	0	0	0	0	0	0	0	1
Bacteroidetes bacterium ADurb.Bin035	0	0	0	0	0	0	0	0	0	0	0	0	1
Bacteroidetes bacterium ADurb.Bin041	0	0	0	0	0	0	0	0	0	0	0	0	1
Bacteroidetes bacterium ADurb.Bin090	1	0	0	0	0	0	0	0	0	0	0	0	1
Bacteroidetes bacterium GWA2_31_9b	0	0	0	0	0	0	0	0	0	0	0	0	1
Bacteroidetes bacterium GWC2_33_15	0	0	0	0	0	0	0	0	0	0	0	0	1
Bacteroidetes bacterium GWF2_33_16	0	0	0	0	0	0	0	0	0	0	0	0	1
Bacteroidetes bacterium HGW-Bacteroidetes-1	0	0	0	0	0	0	0	0	0	0	0	0	1
Bacteroidetes bacterium HGW-Bacteroidetes-10	0	0	0	0	0	0	0	0	0	0	0	0	1
Bacteroidetes bacterium HGW-Bacteroidetes-15	1	0	0	0	0	0	0	0	0	0	0	0	0
Bacteroidetes bacterium HGW-Bacteroidetes-3	0	0	0	0	0	0	0	0	0	0	0	0	1
Bacteroidetes bacterium HGW-Bacteroidetes-4	0	0	0	0	0	0	0	0	0	0	0	0	1
Bacteroidetes bacterium HGW-Bacteroidetes-5	0	0	0	0	0	0	0	0	0	0	0	0	1
Bacteroidetes bacterium HGW-Bacteroidetes-8	0	0	0	0	0	0	0	0	0	0	0	0	1
Bacteroidetes bacterium HLUCCA01	1	0	0	0	0	0	0	0	0	0	0	0	0
Bacteroidetes bacterium OLB11	0	0	0	0	0	0	0	0	0	0	0	0	1
Bacteroidetes bacterium OLB8	1	0	0	0	0	0	0	0	0	0	0	0	0
Bacteroidetes bacterium OLB9	0	0	0	0	0	0	0	0	0	0	0	0	1
Bacteroidetes bacterium RBG_13_42_15	0	0	0	0	0	0	0	0	0	0	0	0	1
Bacteroidetes bacterium SCGC AAA795-G10	1	0	0	0	0	0	0	0	0	0	0	0	0
Bathymodiolus thermophilus thioautotrophic gill symbiont	0	0	0	0	0	0	0	0	0	0	0	0	1
Bellilinea caldifistulae	1	0	0	0	0	0	0	0	0	0	0	0	0
Belnapia rosea	0	0	0	0	0	0	0	0	0	0	0	0	1
Bergeyella zoohelcum	1	0	0	0	0	0	0	0	0	0	0	0	0
Bergeyella zoohelcum ATCC 43767	1	0	0	0	0	0	0	0	0	0	0	0	0
Berkelbacteria bacterium GW2011_GWE1_39_12	0	0	0	0	0	0	0	0	0	0	0	0	1
beta proteobacterium AAP99	0	0	0	0	0	0	0	0	0	0	1	0	0
beta proteobacterium CB	1	0	0	0	0	0	0	0	0	0	0	0	0
beta proteobacterium KB13	0	0	0	0	0	0	0	0	0	0	0	0	1
beta proteobacterium MWH-P2sevCIIIb	0	0	0	0	1	0	0	0	0	0	0	0	0
Betaproteobacteria bacterium	0	0	0	0	0	0	0	0	0	1	0	0	1
Betaproteobacteria bacterium HGW-Betaproteobacteria-15	1	0	0	0	0	0	0	0	0	0	0	0	1
Betaproteobacteria bacterium HGW-Betaproteobacteria-16	1	0	0	0	0	0	0	0	0	0	0	0	0
Betaproteobacteria bacterium HGW-Betaproteobacteria-9	1	0	0	0	0	0	0	0	0	0	0	0	0
Betaproteobacteria bacterium RIFCSPLOWO2_02_FULL_62_17	0	1	0	0	0	0	1	0	0	0	0	0	0
Betaproteobacteria bacterium RIFCSPLOWO2_12_FULL_66_14	1	0	0	0	0	0	0	0	0	0	0	0	0
Betaproteobacteria bacterium SG8_40	0	0	0	0	0	0	0	0	0	0	0	0	1
Betaproteobacteria bacterium TMED22	0	0	0	0	0	0	0	0	0	0	0	0	1
Bhargavaea beijingensis	0	0	0	0	0	0	0	0	0	0	0	0	1
Bhargavaea cecembensis	0	0	0	0	0	0	0	0	0	1	0	0	0
Bhargavaea ginsengi	0	0	0	0	0	0	0	0	0	1	1	0	1
Bifidobacterium actinocoloniiforme DSM 22766	0	0	0	0	0	1	0	0	0	0	0	0	0
Bifidobacterium angulatum	0	0	0	0	0	0	0	0	0	0	0	0	1
Bifidobacterium angulatum DSM 20098 = JCM 7096	0	0	0	0	0	0	0	0	0	0	0	0	1
Bifidobacterium bohemicum DSM 22767	0	0	0	0	0	1	0	0	0	0	0	0	0
Bifidobacterium merycicum	0	0	0	0	0	0	0	0	0	0	0	0	1
Bifidobacterium pullorum	0	0	1	0	0	0	0	0	0	0	0	0	0
Bifidobacterium vansinderenii	0	0	0	0	0	0	0	0	0	0	0	0	1
Bilophila sp. 4_1_30	0	0	1	0	0	0	1	0	0	0	0	0	0
Bilophila wadsworthia 3_1_6	0	0	1	0	0	0	1	0	0	0	0	0	0
Bizionia argentinensis JUB59	0	0	0	0	0	0	0	0	0	0	0	0	1
Blastocatellia bacterium	0	0	0	0	0	0	0	0	0	0	1	0	0
Blastococcus aggregatus	0	1	0	0	0	0	0	0	0	0	0	0	0
Blastococcus endophyticus	0	1	0	0	0	0	0	0	0	0	1	0	0
Blastococcus sp. DSM 44205	0	1	0	0	0	0	0	0	0	0	0	0	0
Blastococcus sp. DSM 44268	0	1	0	0	0	0	0	0	0	0	0	0	0
Blastococcus sp. TBT05-19	0	0	0	0	0	1	0	0	0	0	0	0	0
Blastococcus sp. TF02-8	0	0	0	0	0	1	0	0	0	0	0	0	0
Blastococcus sp. TF02-9	0	1	0	0	0	0	0	0	0	0	0	0	0
Blastococcus sp. TF02A-26	0	1	0	0	0	0	0	0	0	0	0	0	0
Blastomonas fulva	0	0	0	0	0	0	0	0	0	1	0	0	0
Blastomonas sp.	0	0	0	0	0	0	0	0	0	1	0	0	0
Blastomonas sp. AAP25	0	0	0	0	0	0	0	0	0	1	0	0	0
Blastomonas sp. CACIA14H2	0	0	0	0	0	0	0	0	0	1	0	0	0
Blastomonas sp. RAC04	0	0	0	0	0	0	0	0	0	1	0	0	0
Blautia coccoides	0	0	1	0	0	0	1	0	0	0	0	0	1
Blautia hansenii DSM 20583	1	0	0	0	0	0	0	0	0	0	0	0	0
Blautia hydrogenotrophica	1	0	0	0	0	0	0	0	0	0	0	0	0
Blautia hydrogenotrophica CAG:147	1	0	0	0	0	0	0	0	0	0	0	0	0
Blautia hydrogenotrophica DSM 10507	1	0	0	0	0	0	0	0	0	0	0	0	0
Blautia obeum	1	0	1	0	0	0	1	0	0	0	1	1	0
Blautia obeum A2-162	0	0	0	0	0	0	0	0	0	0	0	1	0
Blautia obeum ATCC 29174	1	0	0	0	0	0	0	0	0	0	0	1	0
Blautia producta	0	0	1	0	0	0	0	0	0	0	1	0	0
Blautia sp.	0	0	1	0	0	0	1	0	0	0	0	1	0
Blautia sp. AF19-10LB	1	0	0	0	0	0	0	0	0	0	0	1	0
Blautia sp. AF25-12LB	0	0	1	0	0	0	1	0	0	0	0	1	0
Blautia sp. AF26-2	1	0	0	0	0	0	0	0	0	0	0	1	0
Blautia sp. AF32-4BH	1	0	0	0	0	0	0	0	0	0	0	1	0
Blautia sp. AM16-16B	1	0	1	0	0	0	1	0	0	0	0	1	0
Blautia sp. AM23-13AC	1	0	0	0	0	0	0	0	0	0	0	1	0
Blautia sp. AM28-36	1	0	0	0	0	0	0	0	0	0	0	1	0
Blautia sp. An249	0	0	0	0	0	0	0	0	0	0	0	0	1
Blautia sp. BCRC 81119	1	0	1	0	0	0	1	0	0	0	0	1	0
Blautia sp. CAG:237	0	0	0	0	0	0	0	0	0	0	0	1	0
Blautia sp. CAG:257	1	0	0	0	0	0	0	0	0	0	0	0	0
Blautia sp. CAG:37	0	0	0	0	0	0	0	0	0	0	0	1	0
Blautia sp. CAG:37_48_57	0	0	0	0	0	0	0	0	0	0	0	1	0
Blautia sp. CAG:52	0	0	0	0	0	0	0	0	0	0	0	1	0
Blautia sp. KLE 1732	0	0	1	0	0	0	1	0	0	0	0	1	0
Blautia sp. N6H1-15	1	0	0	0	0	0	0	0	0	0	0	0	0
Blautia sp. OF03-13	1	0	0	0	0	0	0	0	0	0	0	1	0
Blautia sp. SF-50	1	0	1	0	0	0	1	0	0	0	0	1	0
Blautia sp. SG-772	1	0	0	0	0	0	0	0	0	0	0	1	0
Blautia sp. TM10-2	1	0	0	0	0	0	0	0	0	0	0	1	0
Blautia sp. YL58	0	0	1	0	0	0	0	0	0	0	0	0	0
Blautia wexlerae	1	0	0	0	0	0	0	0	0	0	1	1	0
Bordetella avium	0	0	0	0	0	0	0	0	0	1	0	0	0
Bordetella avium (strain 197N)	0	0	0	0	0	0	0	0	0	1	0	0	0
Bordetella genomosp. 10	0	0	0	0	0	0	0	0	0	1	0	0	0
Bordetella genomosp. 12	0	0	0	0	0	0	0	0	0	1	0	0	0
Bordetella genomosp. 2	0	0	0	0	1	0	0	0	0	0	0	0	0
Bordetella sp. N	0	0	0	0	0	0	0	0	0	1	0	0	0
Bordetella sp. SCN 67-23	1	0	0	0	0	0	0	0	0	0	0	0	0
Bosea sp. 12-68-7	0	0	0	0	0	0	0	0	0	0	0	0	1
Bosea sp. BIWAKO-01	0	0	0	0	0	0	0	0	0	0	0	0	1
Bosea sp. DSM 18164	0	1	0	0	0	0	0	0	0	0	0	0	0
Bosea sp. RAC05	0	0	0	0	0	0	0	0	0	0	0	0	1
Bosea thiooxidans	0	1	0	0	0	0	0	0	0	0	0	0	0
Brachybacterium faecium	0	0	1	0	0	1	1	0	0	0	0	0	0
Brachyspira hyodysenteriae (strain ATCC 49526 / WA1)	0	0	0	0	0	0	0	0	0	0	0	0	1
Brachyspira hyodysenteriae (Treponema hyodysenteriae)	0	0	0	0	0	0	0	0	0	0	0	0	1
Brachyspira hyodysenteriae ATCC 27164	0	0	0	0	0	0	0	0	0	0	0	0	1
Brachyspira intermedia (strain ATCC 51140 / PWS/A) (Serpulina intermedia)	0	0	0	0	0	0	0	0	0	0	0	0	1
Brachyspira murdochii (strain ATCC 51284 / DSM 12563 / 56-150) (Serpulina murdochii)	0	0	0	0	0	0	0	0	0	0	0	0	1
Brachyspira pilosicoli	0	0	0	0	0	0	0	0	0	0	0	0	1
Brachyspira pilosicoli (strain ATCC BAA-1826 / 95/1000)	0	0	0	0	0	0	0	0	0	0	0	0	1
Brachyspira pilosicoli B2904	0	0	0	0	0	0	0	0	0	0	0	0	1
Brachyspira pilosicoli P43/6/78	0	0	0	0	0	0	0	0	0	0	0	0	1
Brachyspira pilosicoli SP16	0	0	0	0	0	0	0	0	0	0	0	0	1
Brachyspira pilosicoli WesB	0	0	0	0	0	0	0	0	0	0	0	0	1
Brachyspira sp. G79	0	0	0	0	0	0	0	0	0	0	0	0	1
Brachyspira suanatina	0	0	0	0	0	0	0	0	0	0	0	0	1
Bradyrhizobiaceae bacterium	0	0	1	0	0	0	1	0	0	0	0	0	0
Bradyrhizobium erythrophlei	0	1	0	0	0	0	0	0	0	0	0	0	0
Bradyrhizobium icense	0	1	0	0	0	0	0	0	0	0	0	0	0
Bradyrhizobium japonicum	0	1	0	0	0	0	0	0	0	0	0	0	0
Bradyrhizobium japonicum USDA 6	0	1	0	0	0	0	0	0	0	0	0	0	0
Bradyrhizobium lablabi	0	1	1	0	0	0	1	0	0	0	0	0	0
Bradyrhizobium retamae	0	1	0	0	0	0	0	0	0	0	0	0	0
Bradyrhizobium sp. AS23.2	0	1	0	0	0	0	0	0	0	0	0	0	0
Bradyrhizobium sp. BR 10245	0	0	0	0	0	0	0	0	0	1	0	0	0
Bradyrhizobium sp. CCGE-LA001	0	1	0	0	0	0	0	0	0	0	0	0	0
Bradyrhizobium sp. DOA1	0	1	0	0	0	0	0	0	0	0	0	0	0
Bradyrhizobium sp. Gha	0	1	0	0	0	0	0	0	0	0	0	0	0
Bradyrhizobium sp. LMTR 3	0	1	0	0	0	0	0	0	0	0	0	0	0
Bradyrhizobium sp. LTSP849	0	1	0	0	0	0	0	0	0	0	0	0	0
Bradyrhizobium sp. NAS80.1	0	1	0	0	0	0	0	0	0	0	0	0	0
Bradyrhizobium sp. NAS96.2	0	1	0	0	0	0	0	0	0	0	0	0	0
Bradyrhizobium sp. ORS 285	0	1	0	0	0	0	0	0	0	0	0	0	0
Bradyrhizobium sp. ORS 3257	0	1	0	0	0	0	0	0	0	0	0	0	0
Bradyrhizobium sp. Rc2d	0	1	0	0	0	0	0	0	0	0	0	0	0
Bradyrhizobium sp. STM 3843	0	1	0	0	0	0	0	0	0	0	0	0	0
Bradyrhizobium sp. TSA1	0	1	0	0	0	0	0	0	0	0	0	0	0
Bradyrhizobium sp. WSM471	0	1	0	0	0	0	0	0	0	0	0	0	0
Branchiibius hedensis	0	0	0	0	0	1	0	0	0	0	0	0	0
Branchiibius sp. NY16-3462-2	0	0	0	0	0	1	0	0	0	0	0	0	0
Brenneria goodwinii	0	0	1	0	0	0	1	0	0	0	0	0	0
Brenneria sp. CFCC 11842	0	0	1	0	0	0	1	0	0	0	0	0	0
Brevibacillus borstelensis AK1	0	0	0	0	0	1	1	0	0	0	0	0	0
Brevibacillus brevis (Bacillus brevis)	0	0	0	0	0	1	0	0	0	0	0	0	0
Brevibacillus brevis (strain 47 / JCM 6285 / NBRC 100599)	0	0	0	0	0	1	0	0	0	0	0	0	0
Brevibacillus brevis X23	0	0	0	0	0	1	0	0	0	0	0	0	0
Brevibacillus choshinensis	0	0	0	0	0	0	1	0	0	0	1	0	1
Brevibacillus formosus	0	0	0	0	0	1	0	0	0	0	0	0	0
Brevibacillus laterosporus (Bacillus laterosporus)	0	0	0	0	0	0	1	0	1	0	0	0	0
Brevibacillus laterosporus DSM 25	0	0	0	0	0	0	0	0	1	0	0	0	0
Brevibacillus laterosporus GI-9	0	0	0	0	0	0	1	0	1	0	0	0	0
Brevibacillus laterosporus LMG 15441	0	0	0	0	0	0	1	0	1	0	0	0	0
Brevibacillus parabrevis	0	0	0	0	0	1	0	0	0	0	0	0	0
Brevibacillus reuszeri	0	0	0	0	0	0	0	0	0	0	0	0	1
Brevibacillus sp. BC25	0	0	0	0	0	1	0	0	0	0	0	0	0
Brevibacillus sp. CF112	0	0	0	0	0	1	0	0	0	0	0	0	0
Brevibacillus sp. NRRL NRS-1210	0	0	0	0	0	1	0	0	0	0	0	0	0
Brevibacillus sp. NRRL NRS-603	0	0	0	0	0	1	0	0	0	0	0	0	0
Brevibacillus sp. OK042	0	0	0	0	0	1	0	0	0	0	0	0	0
Brevibacillus sp. SKDU10	0	0	0	0	0	0	1	0	1	0	0	0	0
Brevibacillus sp. VP	0	0	0	0	0	0	1	0	1	0	0	0	0
Brevibacterium antiquum	0	0	0	0	0	0	0	0	0	0	0	0	1
Brevibacterium sp. Mu109	0	1	0	0	0	0	0	0	0	0	0	0	0
Brevibacterium yomogidense	0	1	0	0	0	0	0	0	0	0	0	0	0
Brevundimonas diminuta (Pseudomonas diminuta)	0	0	0	0	0	0	0	0	0	0	0	0	1
Brevundimonas naejangsanensis	0	1	0	0	0	0	0	0	0	0	0	0	1
Brevundimonas sp. LPMIX5	0	0	0	0	1	0	0	0	0	1	0	0	0
Brevundimonas sp. MYb31	0	0	0	0	1	0	0	0	0	1	0	0	0
Brevundimonas sp. SH203	0	0	0	0	0	0	0	0	0	0	0	0	1
Brevundimonas sp. ZS04	0	0	0	0	0	0	0	0	0	0	0	0	1
Brevundimonas subvibrioides	0	1	0	0	0	0	0	0	0	0	0	0	0
Brochothrix campestris FSL F6-1037	0	0	0	0	0	1	0	0	0	0	1	0	0
Brochothrix thermosphacta (Microbacterium thermosphactum)	0	0	0	0	0	1	0	0	0	0	0	0	0
Brucella abortus	0	0	0	0	0	0	0	0	0	0	0	0	1
Brucella abortus (strain 2308)	0	0	0	0	0	0	0	0	0	0	0	0	1
Brucella abortus (strain S19)	0	0	0	0	0	0	0	0	0	0	0	0	1
Brucella abortus biovar 1 (strain 9-941)	0	0	0	0	0	0	0	0	0	0	0	0	1
Brucella abortus bv. 5 str. B3196	0	0	0	0	0	0	0	0	0	0	0	0	1
Brucella abortus NCTC 8038	0	0	0	0	0	0	0	0	0	0	0	0	1
Brucella abortus str. 2308 A	0	0	0	0	0	0	0	0	0	0	0	0	1
Brucella canis (strain ATCC 23365 / NCTC 10854)	0	0	0	0	0	0	0	0	0	0	0	0	1
Brucella ceti str. Cudo	0	0	0	0	0	0	0	0	0	0	0	0	1
Brucella melitensis	0	0	0	0	0	0	0	0	0	0	0	0	1
Brucella melitensis biotype 1 (strain 16M / ATCC 23456 / NCTC 10094)	0	0	0	0	0	0	0	0	0	0	0	0	1
Brucella melitensis biotype 2 (strain ATCC 23457)	0	0	0	0	0	0	0	0	0	0	0	0	1
Brucella microti (strain CCM 4915)	0	0	0	0	0	0	0	0	0	0	0	0	1
Brucella neotomae	0	0	0	0	0	0	0	0	0	0	0	0	1
Brucella ovis (strain ATCC 25840 / 63/290 / NCTC 10512)	0	0	0	0	0	0	0	0	0	0	0	0	1
Brucella ovis IntaBari-2002-82-58	0	0	0	0	0	0	0	0	0	0	0	0	1
Brucella sp. 09RB8910	0	0	0	0	0	0	0	0	0	0	0	0	1
Brucella sp. 10RB9215	0	0	0	0	0	0	0	0	0	0	0	0	1
Brucella sp. 141012304	0	0	0	0	0	0	0	0	0	0	0	0	1
Brucella sp. 83/13	0	0	0	0	0	0	0	0	0	0	0	0	1
Brucella sp. BO2	0	0	0	0	0	0	0	0	0	0	0	0	1
Brucella sp. F5/99	0	0	0	0	0	0	0	0	0	0	0	0	1
Brucella sp. NVSL 07-0026	0	0	0	0	0	0	0	0	0	0	0	0	1
Brucella suis	0	0	0	0	0	0	0	0	0	0	0	0	1
Brucella suis (strain ATCC 23445 / NCTC 10510)	0	0	0	0	0	0	0	0	0	0	0	0	1
Brucella suis biovar 1 (strain 1330)	0	0	0	0	0	0	0	0	0	0	0	0	1
Brucella vulpis	0	0	0	0	0	0	0	0	0	0	0	0	1
Brumimicrobium sp. C305	1	0	0	0	0	0	0	0	0	0	0	0	0
Budvicia aquatica	0	0	0	0	1	0	0	0	0	1	0	0	0
Bulleidia extructa W1219	0	0	0	0	0	0	0	0	1	0	0	0	0
Burkholderia ambifaria (strain ATCC BAA-244 / AMMD) (Burkholderia cepacia (strain AMMD))	0	0	0	0	0	0	0	0	0	1	0	0	0
Burkholderia cenocepacia	0	0	0	0	0	0	0	0	0	1	0	0	0
Burkholderia cenocepacia (strain ATCC BAA-245 / DSM 16553 / LMG 16656 / NCTC 13227 / J2315 / CF5610) (Burkholderia cepacia (strain J2315))	0	0	0	0	0	0	0	0	0	1	0	0	0
Burkholderia cenocepacia (strain AU 1054)	0	0	0	0	0	0	0	0	0	1	0	0	0
Burkholderia cepacia GG4	0	0	0	1	0	0	0	0	0	0	0	0	0
Burkholderia cepacia JBK9	0	0	0	0	0	0	0	0	0	1	0	0	0
Burkholderia contaminans	0	0	0	0	0	0	0	0	0	1	0	0	0
Burkholderia diffusa	0	0	0	1	0	0	0	0	0	0	0	0	0
Burkholderia dolosa AU0158	0	0	0	0	0	0	0	0	0	1	0	0	0
Burkholderia gladioli (Pseudomonas marginata) (Phytomonas marginata)	0	0	0	0	0	0	0	0	0	1	0	0	0
Burkholderia gladioli (strain BSR3)	0	0	0	0	0	0	0	0	0	1	0	0	0
Burkholderia glumae PG1	1	0	0	0	0	0	0	0	0	0	0	0	0
Burkholderia insecticola	0	0	0	0	0	0	0	0	0	1	0	0	0
Burkholderia lata (strain ATCC 17760 / DSM 23089 / LMG 22485 / NCIMB 9086 / R18194 / 383)	1	0	0	0	0	0	0	0	0	1	0	0	0
Burkholderia plantarii	1	0	0	0	0	0	0	0	0	0	0	0	0
Burkholderia puraquae	0	0	0	0	0	0	0	0	0	1	0	0	0
Burkholderia pyrrocinia (Pseudomonas pyrrocinia)	0	0	0	0	0	0	0	0	0	0	1	0	0
Burkholderia sp. (strain CCGE1003)	0	0	0	0	0	0	0	0	0	1	0	0	0
Burkholderia sp. 2002721687	0	0	0	0	0	0	0	0	0	0	1	0	0
Burkholderia sp. AU15512	0	0	0	0	0	0	0	0	0	1	0	0	0
Burkholderia sp. AU29985	0	0	0	0	0	0	0	0	0	1	0	0	0
Burkholderia sp. AU6039	0	0	0	0	0	0	0	0	0	1	0	0	0
Burkholderia sp. CF145	0	0	0	0	0	0	0	0	0	1	0	0	0
Burkholderia sp. H160	0	0	0	1	0	0	0	0	0	0	0	0	0
Burkholderia sp. HI2761	0	0	0	0	0	0	0	0	0	1	0	0	0
Burkholderia sp. IDO3	0	0	0	1	0	0	0	0	0	0	0	0	0
Burkholderia sp. Leaf177	0	0	0	0	0	0	0	0	0	1	0	0	0
Burkholderia sp. OK806	0	0	0	0	0	0	0	0	0	1	0	0	0
Burkholderia sp. PAMC 26561	0	0	0	0	0	0	0	0	0	1	0	0	0
Burkholderia sp. PAMC 28687	0	0	0	0	0	0	0	0	0	1	0	0	0
Burkholderia sp. SJ98	0	0	0	0	0	0	0	0	0	1	0	0	0
Burkholderia sp. ST111	0	0	0	0	0	0	0	0	0	1	0	0	0
Burkholderia sp. USM B20	0	0	0	1	0	0	0	0	0	0	0	0	0
Burkholderia sp. WAC0059	0	0	0	0	1	0	0	0	0	1	0	0	0
Burkholderia sp. yr281	0	0	0	0	0	0	0	0	0	1	0	0	0
Burkholderia sp. YR290	0	0	0	0	0	0	0	0	0	1	1	0	0
Burkholderia sp. yr520	0	0	0	0	0	0	0	0	0	1	0	0	0
Burkholderia stabilis	0	0	0	0	0	0	0	0	0	1	0	0	0
Burkholderiales bacterium	0	0	0	0	0	0	0	0	0	1	1	0	0
Burkholderiales bacterium 1_1_47	0	0	0	0	0	0	0	0	1	0	0	0	0
Burkholderiales bacterium 23	0	1	0	0	0	0	0	0	0	0	0	0	0
Burkholderiales bacterium 39-55-53	1	0	0	0	0	0	0	0	0	0	0	0	0
Burkholderiales bacterium 67-32	1	0	0	0	0	0	0	0	0	0	0	0	0
Burkholderiales bacterium 70-64	0	0	0	0	0	0	0	0	0	0	1	0	0
Burkholderiales bacterium GWF1_66_17	1	0	0	0	0	0	0	0	0	0	0	0	1
Burkholderiales bacterium RIFCSPHIGHO2_12_FULL_69_20	1	0	0	0	0	0	0	0	0	0	1	0	0
Burkholderiales bacterium RIFCSPLOWO2_12_FULL_61_40	1	0	0	0	0	0	0	0	0	0	0	0	0
Burkholderiales bacterium YL45	0	0	0	0	0	0	0	0	1	0	0	0	0
Buttiauxella agrestis	0	0	0	0	1	0	0	0	0	1	0	0	0
butyrate-producing bacterium SS3/4	1	0	0	0	0	0	0	0	0	0	0	1	0
Butyribacterium methylotrophicum	0	0	0	0	0	0	0	0	0	0	0	1	1
Butyricicoccus sp. 1XD8-22	0	0	0	0	0	0	0	0	0	0	0	0	1
Butyricimonas sp. An62	0	0	0	0	0	0	0	0	0	0	0	0	1
Butyricimonas synergistica	0	0	0	0	0	0	0	0	0	0	0	0	1
Butyrivibrio crossotus CAG:259	0	0	0	0	0	0	0	0	0	0	0	1	0
Butyrivibrio crossotus DSM 2876	0	0	0	0	0	0	0	0	0	0	0	1	0
Butyrivibrio proteoclasticus	0	0	0	0	0	0	0	0	1	0	0	1	0
Butyrivibrio proteoclasticus (strain ATCC 51982 / DSM 14932 / B316) (Clostridium proteoclasticum)	0	0	0	0	0	0	0	0	1	0	0	0	1
Butyrivibrio sp.	0	0	0	0	0	0	0	0	0	0	0	1	0
Butyrivibrio sp. CAG:318	0	0	0	0	0	0	0	0	0	0	0	1	0
Butyrivibrio sp. ob235	0	0	1	0	0	0	0	0	0	0	0	0	0
Butyrivibrio sp. Su6	0	0	0	0	0	0	0	0	1	0	0	0	0
Butyrivibrio sp. YAB3001	0	0	0	0	0	0	0	0	1	0	0	0	0
Caballeronia arationis	0	0	0	0	0	0	0	0	0	1	0	0	0
Caballeronia arvi	0	0	0	0	0	0	0	0	0	1	0	0	0
Caballeronia glathei	0	0	0	0	0	1	0	0	0	0	0	0	0
Caballeronia glebae	0	0	0	0	0	0	0	0	0	1	0	0	0
Caballeronia humi	0	0	0	0	0	0	0	0	0	1	0	0	0
Caballeronia ptereochthonis	0	0	0	0	0	0	0	0	0	1	0	0	0
Caballeronia sordidicola	0	0	0	0	0	0	0	0	0	1	0	0	0
Caballeronia telluris	0	0	0	0	0	0	0	0	0	1	0	0	0
Caballeronia temeraria	0	0	0	0	0	0	0	0	0	1	0	0	0
Caballeronia terrestris	0	0	0	0	0	0	0	0	0	1	0	0	0
Caballeronia turbans	0	0	0	0	0	0	0	0	0	1	0	0	0
Caldanaerobacter subterraneus	0	0	1	0	0	0	1	0	0	0	0	0	0
Caldanaerobacter subterraneus subsp. pacificus DSM 12653	0	0	1	0	0	0	1	0	0	0	0	0	0
Caldanaerobacter subterraneus subsp. tengcongensis (strain DSM 15242 / JCM 11007 / NBRC 100824 / MB4) (Thermoanaerobacter tengcongensis)	0	0	1	0	0	0	1	0	0	0	0	0	0
Caldanaerobacter subterraneus subsp. yonseiensis KB-1	0	0	1	0	0	0	1	0	0	0	0	0	0
Caldanaerobius fijiensis DSM 17918	0	0	1	0	0	0	1	0	0	0	0	0	0
Caldanaerovirga acetigignens	0	0	1	0	0	0	1	0	0	0	0	0	0
Calderihabitans maritimus	1	0	0	0	0	0	0	0	0	0	0	0	0
Caldibacillus debilis	0	0	0	0	0	0	0	0	0	0	1	0	0
Caldicellulosiruptor bescii (strain ATCC BAA-1888 / DSM 6725 / Z-1320) (Anaerocellum thermophilum)	1	0	0	0	0	0	0	0	0	0	0	0	0
Caldicellulosiruptor hydrothermalis (strain DSM 18901 / VKM B-2411 / 108)	1	0	1	0	0	0	1	0	0	0	0	0	0
Caldicellulosiruptor kristjanssonii (strain ATCC 700853 / DSM 12137 / I77R1B)	1	0	1	0	0	0	0	0	0	0	0	0	0
Caldicellulosiruptor kronotskyensis (strain DSM 18902 / VKM B-2412 / 2002)	1	0	0	0	0	0	0	0	0	0	0	0	0
Caldicellulosiruptor lactoaceticus 6A	1	0	0	0	0	0	0	0	0	0	0	0	0
Caldicellulosiruptor obsidiansis (strain ATCC BAA-2073 / strain OB47)	1	0	0	0	0	0	0	0	0	0	0	0	0
Caldicellulosiruptor owensensis (strain ATCC 700167 / DSM 13100 / OL)	1	0	0	0	0	0	0	0	0	0	0	0	0
Caldicellulosiruptor saccharolyticus (strain ATCC 43494 / DSM 8903 / Tp8T 6331)	1	0	0	0	0	0	0	0	0	0	0	0	0
Caldisalinibacter kiritimatiensis	1	0	0	0	0	0	0	0	0	0	0	0	1
Caldithrix abyssi DSM 13497	1	0	0	0	0	0	0	0	0	0	0	0	0
Caloramator australicus RC3	1	0	0	0	0	0	0	0	0	0	0	0	0
Caloramator mitchellensis	0	0	0	0	0	0	0	0	0	0	0	0	1
Caloramator proteoclasticus DSM 10124	1	0	0	0	0	0	0	0	0	0	0	0	1
Caloranaerobacter azorensis DSM 13643	1	0	0	0	0	0	0	0	0	0	0	0	1
Caloranaerobacter azorensis H53214	1	0	0	0	0	0	0	0	0	0	0	0	1
Caloranaerobacter sp. TR13	1	0	0	0	0	0	0	0	0	0	0	0	1
Caminicella sporogenes DSM 14501	0	0	0	0	0	0	0	0	0	0	0	0	1
Campylobacter pinnipediorum subsp. caledonicus	0	0	0	0	1	0	0	0	0	1	0	0	0
Campylobacter pinnipediorum subsp. pinnipediorum	0	0	0	0	1	0	0	0	0	1	0	0	0
Campylobacter rectus RM3267	0	0	0	0	1	0	0	0	0	1	0	0	0
candidate division Kazan bacterium RIFCSPLOWO2_01_FULL_48_13	0	0	0	0	0	0	0	0	0	0	1	0	0
candidate division KSB1 bacterium 4572_119	1	0	0	0	0	0	0	0	0	0	0	0	0
candidate division NC10 bacterium CSP1-5	0	0	0	0	0	0	0	0	0	0	0	0	1
candidate division NC10 bacterium RIFCSPLOWO2_02_FULL_66_22	0	0	1	0	0	0	1	0	0	0	0	0	0
candidate division NC10 bacterium RIFCSPLOWO2_12_FULL_66_18	0	0	0	0	0	0	1	0	0	0	0	0	0
candidate division TA06 bacterium 34_109	1	0	0	0	0	0	0	0	0	0	0	0	0
candidate division WOR_3 bacterium SM23_42	1	0	0	0	0	0	0	0	0	0	0	0	0
candidate division WOR-1 bacterium RIFCSPLOWO2_02_FULL_46_20	0	0	0	0	0	0	0	0	0	0	0	0	1
candidate division WOR-1 bacterium RIFCSPLOWO2_12_FULL_45_9	0	0	0	0	0	0	0	0	0	0	0	0	1
candidate division WOR-1 bacterium RIFOXYC12_FULL_54_18	0	0	0	0	0	0	0	0	0	0	0	0	1
candidate division Zixibacteria bacterium RBG_16_40_9	0	0	0	0	0	0	0	0	0	0	0	0	1
candidate division Zixibacteria bacterium RBG-1	0	0	0	0	0	0	0	0	0	0	0	0	1
Candidatus Abyssubacteria bacterium SURF_5	0	0	1	0	0	0	1	0	0	0	0	0	1
Candidatus Amoebophilus sp. 36-38	0	0	0	0	0	0	0	0	0	0	0	0	1
Candidatus Atribacteria bacterium	0	0	0	0	0	0	1	0	0	0	0	0	0
Candidatus Berkelbacteria bacterium	0	0	0	0	0	0	0	0	0	0	0	0	1
Candidatus Brocadia caroliniensis	0	0	0	0	0	0	1	0	0	0	0	0	0
Candidatus Brocadia fulgida	0	0	1	0	0	0	1	0	0	0	0	0	0
Candidatus Brocadia sapporoensis	0	0	1	0	0	0	1	0	0	0	0	0	0
Candidatus Brocadia sinica	0	0	1	0	0	0	1	0	0	0	0	0	0
Candidatus Brocadia sinica JPN1	0	0	1	0	0	0	1	0	0	0	0	0	0
Candidatus Brocadia sp.	0	0	1	0	0	0	1	0	0	0	0	0	0
Candidatus Cloacimonas sp. SDB	1	0	1	0	0	0	1	0	0	0	0	0	0
Candidatus Cloacimonetes bacterium	1	0	0	0	0	0	0	0	0	0	0	0	0
Candidatus Cloacimonetes bacterium 4572_65	1	0	0	0	0	0	0	0	0	0	0	0	0
Candidatus Cloacimonetes bacterium ADurb.Bin003	1	0	0	0	0	0	0	0	0	0	0	0	0
Candidatus Cloacimonetes bacterium ADurb.Bin088	1	0	0	0	0	0	0	0	0	0	0	0	0
Candidatus Cloacimonetes bacterium HGW-Cloacimonetes-2	1	0	0	0	0	0	0	0	0	0	0	0	0
Candidatus Cloacimonetes bacterium HGW-Cloacimonetes-3	1	0	0	0	0	0	0	0	0	0	0	0	0
Candidatus Dadabacteria bacterium RIFCSPHIGHO2_12_FULL_53_21	0	0	0	0	0	0	0	0	0	0	0	0	1
Candidatus Desantisbacteria bacterium CG_4_10_14_3_um_filter_40_18	1	0	0	0	0	0	0	0	0	0	0	0	0
Candidatus Desantisbacteria bacterium CG_4_8_14_3_um_filter_40_12	1	0	0	0	0	0	0	0	0	0	0	0	0
Candidatus Desantisbacteria bacterium CG_4_9_14_3_um_filter_40_11	1	0	0	0	0	0	0	0	0	0	0	0	0
Candidatus Desantisbacteria bacterium CG2_30_40_21	1	0	0	0	0	0	0	0	0	0	0	0	0
Candidatus Desantisbacteria bacterium CG23_combo_of_CG06-09_8_20_14_all_40_23	1	0	0	0	0	0	0	0	0	0	0	0	0
Candidatus Entotheonella factor	0	0	0	0	0	0	0	0	0	0	1	0	0
Candidatus Entotheonella serta	0	0	0	0	0	0	0	0	0	0	1	0	0
Candidatus Falkowbacteria bacterium CG10_big_fil_rev_8_21_14_0_10_44_15	0	0	0	0	0	0	0	0	0	0	0	0	1
Candidatus Falkowbacteria bacterium RIFCSPLOWO2_12_FULL_45_10	0	0	0	0	0	0	0	0	0	0	0	0	1
Candidatus Goldbacteria bacterium HGW-Goldbacteria-1	1	0	0	0	0	0	0	0	0	0	0	0	0
Candidatus Jettenia caeni	0	0	1	0	0	0	1	0	0	0	0	0	0
Candidatus Latescibacteria bacterium 4484_181	0	0	0	0	0	0	0	0	0	0	0	0	1
Candidatus Magnetomorum sp. HK-1	0	0	1	0	0	0	1	0	0	0	0	0	0
Candidatus Marinamargulisbacteria bacterium SCGC AG-410-N11	0	0	0	0	0	0	0	0	0	0	0	0	1
Candidatus Marinimicrobia bacterium	1	0	0	1	0	0	0	0	0	0	0	0	1
Candidatus Methylopumilus planktonicus	0	0	0	0	0	0	0	0	0	0	0	0	1
Candidatus Moranbacteria bacterium	0	0	0	0	0	1	0	0	0	0	0	0	0
Candidatus Nealsonbacteria bacterium CG_4_10_14_0_2_um_filter_38_17	0	0	0	0	0	0	0	0	0	0	0	0	1
Candidatus Nealsonbacteria bacterium CG_4_10_14_0_8_um_filter_37_14	0	0	0	0	0	0	0	0	0	0	0	0	1
Candidatus Nealsonbacteria bacterium CG_4_9_14_0_8_um_filter_35_12	0	0	0	0	0	0	0	0	0	0	0	0	1
Candidatus Nealsonbacteria bacterium CG03_land_8_20_14_0_80_36_12	0	0	0	0	0	0	0	0	0	0	0	0	1
Candidatus Nealsonbacteria bacterium CG08_land_8_20_14_0_20_36_22	0	0	0	0	0	0	0	0	0	0	0	0	1
Candidatus Nealsonbacteria bacterium CG10_big_fil_rev_8_21_14_0_10_36_24	0	0	0	0	0	0	0	0	0	0	0	0	1
Candidatus Nealsonbacteria bacterium CG18_big_fil_WC_8_21_14_2_50_37_10	0	0	0	0	0	0	0	0	0	0	0	0	1
Candidatus Nealsonbacteria bacterium RBG_13_42_11	0	0	0	0	0	0	0	0	0	0	0	0	1
Candidatus Nealsonbacteria bacterium RIFCSPHIGHO2_02_FULL_43_13	0	0	0	0	0	0	0	0	0	0	0	0	1
Candidatus Omnitrophica bacterium 4484_70.2	1	0	0	0	0	0	0	0	0	0	0	0	0
Candidatus Omnitrophica bacterium CG_4_8_14_3_um_filter_43_15	1	0	0	0	0	0	0	0	0	0	0	0	0
Candidatus Omnitrophica bacterium CG_4_9_14_0_2_um_filter_42_8	1	0	0	0	0	0	0	0	0	0	0	0	0
Candidatus Omnitrophica bacterium CG1_02_40_15	1	0	0	0	0	0	0	0	0	0	0	0	0
Candidatus Omnitrophica bacterium CG1_02_43_210	1	0	0	0	0	0	0	0	0	0	0	0	0
Candidatus Omnitrophica bacterium CG12_big_fil_rev_8_21_14_0_65_43_15	1	0	0	0	0	0	0	0	0	0	0	0	0
Candidatus Omnitrophica bacterium CG22_combo_CG10-13_8_21_14_all_43_16	1	0	0	0	0	0	0	0	0	0	0	0	0
Candidatus Poribacteria bacterium	0	0	0	0	0	0	0	0	0	0	1	0	1
Candidatus Promineofilum breve	0	0	0	0	0	0	0	0	0	0	1	0	0
Candidatus Protochlamydia naegleriophila	1	0	0	0	0	0	0	0	0	0	0	0	0
Candidatus Rokubacteria bacterium	0	1	0	0	0	0	1	0	0	0	1	0	0
Candidatus Rokubacteria bacterium 13_1_20CM_2_70_7	0	0	0	0	0	0	0	0	0	0	1	0	0
Candidatus Rokubacteria bacterium 13_1_40CM_4_69_5	0	0	0	0	0	0	0	0	0	0	1	0	0
Candidatus Rokubacteria bacterium 13_1_40CM_68_15	0	0	0	0	0	0	0	0	0	0	1	0	0
Candidatus Rokubacteria bacterium 13_1_40CM_69_27	0	0	0	0	0	0	0	0	0	0	1	0	0
Candidatus Rokubacteria bacterium 13_2_20CM_2_64_8	0	0	0	0	0	0	0	0	0	0	1	0	0
Candidatus Rokubacteria bacterium GWA2_70_23	0	0	1	0	0	0	1	0	0	0	0	0	0
Candidatus Rokubacteria bacterium GWA2_73_35	0	0	0	0	0	0	1	0	0	0	0	0	0
Candidatus Rokubacteria bacterium GWC2_70_16	0	0	0	0	0	0	0	0	0	0	1	0	0
Candidatus Rokubacteria bacterium RBG_16_73_20	0	0	0	0	0	0	1	0	0	0	0	0	0
Candidatus Rokubacteria bacterium RIFCSPLOWO2_12_FULL_71_19	0	0	1	0	0	0	0	0	0	0	0	0	0
Candidatus Saganbacteria bacterium CG08_land_8_20_14_0_20_45_16	0	0	0	0	0	0	0	0	0	0	0	0	1
Candidatus Scalindua brodae	0	0	0	0	0	0	1	0	0	0	0	0	0
Candidatus Scalindua sp. husup-a2	0	0	0	0	0	0	1	0	0	0	0	0	0
Candidatus Staskawiczbacteria bacterium CG10_big_fil_rev_8_21_14_0_10_38_10	0	0	0	0	0	0	0	0	0	0	0	0	1
Candidatus Stoquefichus sp. KLE1796	1	0	1	0	0	0	0	0	0	0	0	0	0
Candidatus Streptomyces philanthi	0	0	0	0	0	0	0	0	0	0	0	0	1
Candidatus Thermochlorobacteriaceae bacterium GBChlB	1	0	0	0	0	0	0	0	0	0	0	0	0
Candidatus Thiodiazotropha endolucinida	0	0	0	0	0	0	0	0	0	0	0	0	1
Candidatus Thioglobus singularis	0	0	0	0	0	0	0	0	0	0	0	0	1
Candidatus Wallbacteria bacterium HGW-Wallbacteria-1	1	0	0	0	0	0	0	0	0	0	0	0	0
Capnocytophaga gingivalis	1	0	0	0	0	0	0	0	0	0	0	0	0
Capnocytophaga ochracea	1	0	0	0	0	0	0	0	0	0	0	0	0
Capnocytophaga ochracea (strain ATCC 27872 / DSM 7271 / JCM 12966 / NCTC 12371 / VPI 2845) (Bacteroides ochraceus)	1	0	0	0	0	0	0	0	0	0	0	0	0
Capnocytophaga ochracea F0287	1	0	0	0	0	0	0	0	0	0	0	0	0
Capnocytophaga sp. oral taxon 323	1	0	0	0	0	0	0	0	0	0	0	0	0
Capnocytophaga sp. oral taxon 324 str. F0483	1	0	0	0	0	0	0	0	0	0	0	0	0
Capnocytophaga sp. oral taxon 335 str. F0486	1	0	0	0	0	0	0	0	0	0	0	0	0
Capnocytophaga sp. oral taxon 336 str. F0502	1	0	0	0	0	0	0	0	0	0	0	0	0
Capnocytophaga sp. oral taxon 380 str. F0488	1	0	0	0	0	0	0	0	0	0	0	0	0
Capnocytophaga sp. oral taxon 412 str. F0487	1	0	0	0	0	0	0	0	0	0	0	0	0
Capnocytophaga sp. oral taxon 863 str. F0517	1	0	0	0	0	0	0	0	0	0	0	0	0
Capnocytophaga sp. oral taxon 864	1	0	0	0	0	0	0	0	0	0	0	0	0
Capnocytophaga sputigena	1	0	0	0	0	0	0	0	0	0	0	0	0
Carboxydothermus pertinax	0	0	1	0	0	0	1	0	0	0	0	0	0
Carnobacterium alterfunditum	0	0	0	0	0	0	0	0	0	0	1	0	0
Carnobacterium inhibens subsp. gilichinskyi	0	0	0	0	0	0	0	0	0	0	0	1	0
Carnobacterium maltaromaticum (Carnobacterium piscicola)	0	0	0	0	0	0	0	0	0	0	0	1	0
Carnobacterium maltaromaticum DSM 20342	0	0	0	0	0	0	0	0	0	0	0	1	0
Carnobacterium maltaromaticum LMA28	0	0	0	0	0	0	0	0	0	0	0	1	0
Caryophanon latum	0	0	0	0	0	0	0	0	0	0	1	0	0
Caryophanon tenue	0	0	0	0	0	0	0	0	0	0	1	0	1
Catabacter hongkongensis	0	0	0	0	0	0	0	0	0	0	1	1	0
Catellicoccus marimammalium M35/04/3	0	0	0	0	0	0	0	0	0	0	0	0	1
Catenibacterium mitsuokai	0	0	1	0	0	0	1	0	0	0	0	0	1
Catenibacterium mitsuokai (strain DSM 15897 / JCM 10609 / CIP 106738 / RCA14-39)	0	0	1	0	0	0	1	0	0	0	0	1	0
Catenibacterium sp. AM22-15	0	0	1	0	0	0	1	0	0	0	0	1	0
Catenibacterium sp. AM22-6LB	0	0	1	0	0	0	1	0	0	0	0	1	0
Catenibacterium sp. CAG:290	0	0	1	0	0	0	1	0	0	0	0	1	0
Caulobacter radicis	0	0	0	0	0	1	0	0	0	0	0	0	0
Caulobacter sp. (strain K31)	0	1	0	0	0	0	0	0	0	0	0	0	1
Caulobacter sp. FWC2	0	0	0	0	0	0	0	0	0	0	0	0	1
Caulobacter sp. FWC26	0	0	0	0	0	0	0	0	0	0	0	0	1
Caulobacter zeae	0	0	0	0	0	1	0	0	0	0	0	0	0
Caulobacterales bacterium 32-69-10	0	1	0	0	0	0	0	0	0	0	0	0	0
Cedecea davisae DSM 4568	0	0	0	0	1	0	0	0	0	1	0	0	0
Cedecea neteri	0	0	0	0	0	0	0	0	1	0	0	0	0
Celeribacter halophilus	0	0	0	0	0	0	0	0	0	0	0	0	1
Cellulomonas sp. 73-92	0	0	1	0	1	0	0	0	0	1	0	0	0
Cellulosilyticum lentocellum (strain ATCC 49066 / DSM 5427 / NCIMB 11756 / RHM5) (Clostridium lentocellum)	0	0	1	0	0	0	1	0	0	0	0	1	1
Cellvibrionales bacterium	0	0	0	1	0	0	0	0	0	0	0	0	1
Cellvibrionales bacterium TMED148	0	1	0	0	0	0	0	0	0	0	0	0	0
Cellvibrionales bacterium TMED79	0	0	0	1	0	0	0	0	0	0	0	0	0
Cetobacterium ceti	0	0	0	0	0	0	0	0	1	0	0	0	1
Cetobacterium somerae ATCC BAA-474	0	0	0	0	0	0	0	0	0	0	0	0	1
Chishuiella changwenlii	1	0	0	0	0	0	0	0	0	0	0	0	0
Chitinophaga arvensicola	0	0	0	0	0	0	0	0	0	0	0	0	1
Chitinophaga caeni	0	0	0	0	0	0	0	0	0	0	0	0	1
Chitinophaga dinghuensis	0	0	0	0	0	0	0	0	0	0	0	0	1
Chitinophaga eiseniae	0	0	0	0	0	0	0	0	0	0	0	0	1
Chitinophaga filiformis (Myxococcus filiformis) (Flexibacter filiformis)	0	0	0	0	0	0	0	0	0	0	0	0	1
Chitinophaga ginsengisegetis	0	0	0	0	0	0	0	0	0	0	0	0	1
Chitinophaga ginsengisoli	0	0	0	0	0	0	0	0	0	0	0	0	1
Chitinophaga jiangningensis	0	0	0	0	0	0	0	0	0	0	0	0	1
Chitinophaga niastensis	0	0	0	0	0	0	0	0	0	0	0	0	1
Chitinophaga pinensis (strain ATCC 43595 / DSM 2588 / NCIB 11800 / UQM 2034)	0	0	0	0	0	0	0	0	0	0	0	0	1
Chitinophaga rupis	0	0	0	0	0	0	0	0	0	0	0	0	1
Chitinophaga skermanii	0	0	0	0	0	0	0	0	0	0	0	0	1
Chitinophaga sp. CF118	0	0	0	0	0	0	0	0	0	0	0	0	1
Chitinophaga sp. CF418	0	0	0	0	0	0	0	0	0	0	0	0	1
Chitinophaga sp. GDMCC 1.1325	0	0	0	0	0	0	0	0	0	0	0	0	1
Chitinophaga sp. S165	0	0	0	0	0	0	0	0	0	0	0	0	1
Chitinophaga sp. YR573	0	0	0	0	0	0	0	0	0	0	0	0	1
Chitinophaga sp. YR627	0	0	0	0	0	0	0	0	0	0	0	0	1
Chitinophaga terrae Kim and Jung 2007	0	0	0	0	0	0	0	0	0	0	0	0	1
Chlamydia abortus (Chlamydophila abortus)	1	0	0	0	0	0	0	0	0	0	0	0	0
Chlamydia abortus (strain DSM 27085 / S26/3) (Chlamydophila abortus)	1	0	0	0	0	0	0	0	0	0	0	0	0
Chlamydia avium 10DC88	1	0	0	0	0	0	0	0	0	0	0	0	0
Chlamydia felis (strain Fe/C-56) (Chlamydophila felis)	1	0	0	0	0	0	0	0	0	0	0	0	0
Chlamydia gallinacea 08-1274/3	1	0	0	0	0	0	0	0	0	0	0	0	0
Chlamydia muridarum	1	0	0	0	0	0	0	0	0	0	0	0	0
Chlamydia muridarum (strain MoPn / Nigg)	1	0	0	0	0	0	0	0	0	0	0	0	0
Chlamydia psittaci 01DC11	1	0	0	0	0	0	0	0	0	0	0	0	0
Chlamydia psittaci 02DC14	1	0	0	0	0	0	0	0	0	0	0	0	0
Chlamydia psittaci 06-1683	1	0	0	0	0	0	0	0	0	0	0	0	0
Chlamydia psittaci 08-2626_L3	1	0	0	0	0	0	0	0	0	0	0	0	0
Chlamydia psittaci 10_743_SC13	1	0	0	0	0	0	0	0	0	0	0	0	0
Chlamydia sp. S15-834C	1	0	0	0	0	0	0	0	0	0	0	0	0
Chlamydia suis	1	0	0	0	0	0	0	0	0	0	0	0	0
Chlamydia trachomatis	1	0	0	0	1	1	0	0	0	1	0	1	0
Chlamydia trachomatis (strain D/UW-3/Cx)	1	0	0	0	0	0	0	0	0	0	0	0	0
Chlamydia trachomatis serovar A (strain A2497)	1	0	0	0	0	0	0	0	0	0	0	0	0
Chlamydia trachomatis serovar A (strain ATCC VR-571B / DSM 19440 / HAR-13)	1	0	0	0	0	0	0	0	0	0	0	0	0
Chlamydia trachomatis serovar L2 (strain 434/Bu / ATCC VR-902B)	1	0	0	0	0	0	0	0	0	0	0	0	0
Chlamydiae bacterium CG10_big_fil_rev_8_21_14_0_10_35_9	1	0	0	0	0	0	0	0	0	0	0	0	0
Chlamydiae bacterium CG10_big_fil_rev_8_21_14_0_10_42_34	1	0	0	0	0	0	0	0	0	0	0	0	0
Chlamydiae bacterium RIFCSPHIGHO2_01_FULL_44_39	1	0	0	0	0	0	0	0	0	0	0	0	0
Chlamydophila caviae (strain GPIC)	1	0	0	0	0	0	0	0	0	0	0	0	0
Chlamydophila psittaci (Chlamydia psittaci)	1	0	0	0	0	0	0	0	0	0	0	0	0
Chlorobi bacterium OLB5	1	0	0	0	0	0	0	0	0	0	0	0	0
Chloroflexi bacterium	0	1	0	0	1	1	0	0	0	1	1	0	1
Chloroflexi bacterium 13_1_20CM_2_59_7	0	0	0	0	0	0	0	0	0	0	0	0	1
Chloroflexi bacterium 13_1_20CM_54_36	0	0	0	0	0	0	0	0	0	0	1	0	0
Chloroflexi bacterium ADurb.Bin180	0	0	1	0	0	0	0	0	0	0	0	0	0
Chloroflexi bacterium ADurb.Bin222	1	0	0	0	0	0	0	0	0	0	0	0	0
Chloroflexi bacterium CG15_BIG_FIL_POST_REV_8_21_14_020_46_15	0	0	1	0	0	0	1	0	0	0	0	0	0
Chloroflexi bacterium HGW-Chloroflexi-10	1	0	0	0	0	0	0	0	0	0	0	0	0
Chloroflexi bacterium HGW-Chloroflexi-2	1	0	0	0	0	0	0	0	0	0	0	0	0
Chloroflexi bacterium HGW-Chloroflexi-8	0	0	0	0	1	0	0	0	0	1	0	0	0
Chloroflexi bacterium RBG_13_46_14	0	0	1	0	0	0	0	0	0	0	0	0	0
Chloroflexi bacterium RBG_13_48_17	0	0	1	0	0	0	1	0	0	0	0	0	0
Chloroflexi bacterium RBG_13_50_10	0	0	1	0	0	0	1	0	0	0	0	0	0
Chloroflexi bacterium RBG_13_51_36	0	0	1	0	0	0	1	0	0	0	0	0	0
Chloroflexi bacterium RBG_13_53_26	0	0	1	1	0	0	1	0	0	0	0	0	0
Chloroflexi bacterium RBG_13_54_8	0	0	0	1	0	0	1	0	0	0	0	0	0
Chloroflexi bacterium RBG_13_60_13	0	0	1	0	0	0	1	0	0	0	0	0	0
Chloroflexi bacterium RBG_16_50_9	0	0	0	0	0	0	1	0	0	0	0	0	0
Chloroflexi bacterium RBG_16_60_22	0	0	1	0	0	0	1	0	0	0	0	0	0
Chloroflexus aggregans	0	0	0	0	0	0	0	0	0	0	0	0	1
Christensenella minuta	0	0	0	0	0	0	0	0	0	0	0	1	0
Chromatocurvus sp. F02	0	0	0	1	0	0	0	0	0	0	0	0	1
Chromobacterium sp. ATCC 53434	1	0	0	0	0	0	0	0	0	0	0	0	0
Chromobacterium sp. IIBBL 274-1	0	0	0	0	0	0	0	0	0	0	1	0	0
Chromobacterium sp. MWU13-2610	1	0	0	0	0	0	0	0	0	0	0	0	0
Chryseobacterium angstadtii	1	0	0	0	0	0	0	0	0	0	0	0	0
Chryseobacterium antarcticum	0	0	0	0	0	0	0	0	0	0	0	0	1
Chryseobacterium aquaticum	1	0	0	0	0	0	0	0	0	0	0	0	0
Chryseobacterium artocarpi	1	0	0	0	0	0	0	0	0	0	0	0	0
Chryseobacterium balustinum	1	0	0	0	0	0	0	0	0	0	0	0	0
Chryseobacterium bovis DSM 19482	1	0	0	0	0	0	0	0	0	0	0	0	0
Chryseobacterium contaminans	1	0	0	0	0	0	0	0	0	0	0	0	0
Chryseobacterium formosense	1	0	0	0	0	0	0	0	0	0	0	0	0
Chryseobacterium frigidisoli	1	0	0	0	0	0	0	0	0	0	0	0	0
Chryseobacterium gambrini	1	0	0	0	0	0	0	0	0	0	0	0	0
Chryseobacterium geocarposphaerae	1	0	0	0	0	0	0	0	0	0	0	0	0
Chryseobacterium glaciei	0	0	0	0	0	0	0	0	0	0	0	0	1
Chryseobacterium greenlandense	1	0	0	0	0	0	0	0	0	0	0	0	0
Chryseobacterium haifense DSM 19056	1	0	0	0	0	0	0	0	0	0	0	0	0
Chryseobacterium hominis	1	0	0	0	0	0	0	0	0	0	0	0	0
Chryseobacterium indologenes	1	0	0	0	0	0	0	0	0	0	0	0	0
Chryseobacterium indologenes NBRC 14944	1	0	0	0	0	0	0	0	0	0	0	0	0
Chryseobacterium indoltheticum	1	0	0	0	0	0	0	0	0	0	0	0	0
Chryseobacterium jeonii	0	0	0	0	0	0	0	0	0	0	0	0	1
Chryseobacterium joostei	1	0	0	0	0	0	0	0	0	0	0	0	0
Chryseobacterium koreense CCUG 49689	1	0	0	0	0	0	0	0	0	0	0	0	0
Chryseobacterium lactis	1	0	0	0	0	0	0	0	0	0	0	0	0
Chryseobacterium luteum	1	0	0	0	0	0	0	0	0	0	0	0	0
Chryseobacterium molle	1	0	0	0	0	0	0	0	0	0	0	0	0
Chryseobacterium mucoviscidosis	1	0	0	0	0	0	0	0	0	0	0	0	0
Chryseobacterium oncorhynchi	1	0	0	0	0	0	0	0	0	0	0	0	0
Chryseobacterium piscicola	1	0	0	0	0	0	0	0	0	0	0	0	0
Chryseobacterium scophthalmum	1	0	0	0	0	0	0	0	0	0	0	0	0
Chryseobacterium soli	1	0	0	0	0	0	0	0	0	0	0	0	0
Chryseobacterium sp.	1	0	0	0	0	0	0	0	0	0	0	0	1
Chryseobacterium sp. 52	1	0	0	0	0	1	0	0	0	0	0	0	0
Chryseobacterium sp. CA49	1	0	0	0	0	0	0	0	0	0	0	0	0
Chryseobacterium sp. CBo1	1	0	0	0	0	0	0	0	0	0	0	0	0
Chryseobacterium sp. CF314	1	0	0	0	0	0	0	0	0	0	0	0	0
Chryseobacterium sp. FH2	0	0	0	0	0	0	0	0	0	0	0	0	1
Chryseobacterium sp. HMWF035	1	0	0	0	0	0	0	0	0	0	0	0	0
Chryseobacterium sp. Hurlbut01	1	0	0	0	0	0	0	0	0	0	0	0	0
Chryseobacterium sp. IHB B 17019	1	0	0	0	0	0	0	0	0	0	0	0	0
Chryseobacterium sp. Leaf180	1	0	0	0	0	0	0	0	0	0	0	0	0
Chryseobacterium sp. Leaf394	1	0	0	0	0	0	0	0	0	0	0	0	0
Chryseobacterium sp. Leaf404	1	0	0	0	0	0	0	0	0	0	0	0	0
Chryseobacterium sp. MOF25P	1	0	0	0	0	0	0	0	0	0	0	0	0
Chryseobacterium sp. PMSZPI	1	0	0	0	0	0	0	0	0	0	0	0	0
Chryseobacterium sp. VAUSW3	1	0	0	0	0	0	0	0	0	0	0	0	0
Chryseobacterium sp. YR203	1	0	0	0	0	0	0	0	0	0	0	0	0
Chryseobacterium taeanense	1	0	0	0	0	0	0	0	0	0	0	0	1
Chryseobacterium taichungense	1	0	0	0	0	0	0	0	0	0	0	0	0
Chryseobacterium taihuense	1	0	0	0	0	0	0	0	0	0	0	0	0
Chryseobacterium taiwanense	0	0	0	0	0	0	0	0	0	0	0	0	1
Chryseobacterium takakiae	1	0	0	0	0	0	0	0	0	0	0	0	0
Chryseobacterium ureilyticum	1	0	0	0	0	0	0	0	0	0	0	0	0
Chryseomicrobium excrementi	0	0	0	0	0	0	0	0	0	0	1	0	0
Citreicella sp.	0	1	0	0	0	1	0	0	0	0	0	0	0
Citreicella sp. 357	0	0	0	0	0	0	0	0	0	0	0	0	1
Citrobacter amalonaticus	0	0	0	0	1	0	0	0	0	1	0	0	0
Citrobacter amalonaticus Y19	0	0	0	0	1	0	0	0	0	1	0	0	0
Citrobacter braakii	0	0	0	0	1	0	0	0	0	1	0	0	0
Citrobacter farmeri	0	0	0	0	1	0	0	0	0	1	0	0	0
Citrobacter freundii	0	0	0	0	1	0	0	0	0	1	0	0	1
Citrobacter freundii complex sp. CFNIH2	0	0	0	0	1	0	0	0	0	1	0	0	0
Citrobacter freundii complex sp. CFNIH3	0	0	0	0	1	0	0	0	0	1	0	0	0
Citrobacter freundii complex sp. CFNIH4	0	0	0	0	1	0	0	0	0	1	0	0	0
Citrobacter freundii complex sp. CFNIH9	0	0	0	0	1	0	0	0	0	1	0	0	0
Citrobacter freundii MGH 56	0	0	0	0	1	0	0	0	0	1	0	0	0
Citrobacter koseri (Citrobacter diversus)	0	0	0	0	1	0	0	0	0	1	0	0	0
Citrobacter koseri (strain ATCC BAA-895 / CDC 4225-83 / SGSC4696)	0	0	0	0	1	0	0	0	0	1	0	0	0
Citrobacter pasteurii	0	0	0	0	1	0	0	0	0	1	0	0	0
Citrobacter rodentium (strain ICC168) (Citrobacter freundii biotype 4280)	0	0	0	0	1	0	0	0	0	1	0	0	0
Citrobacter sp. 50677481	0	0	0	0	1	0	0	0	0	1	0	0	0
Citrobacter sp. 92	0	0	0	0	1	0	0	0	0	1	0	0	0
Citrobacter sp. A316	0	0	0	0	1	0	0	0	0	1	0	0	0
Citrobacter sp. CRE-46	0	0	0	0	1	0	0	0	0	1	0	0	0
Citrobacter sp. KTE151	0	0	0	0	1	0	0	0	0	1	0	0	0
Citrobacter sp. L55	0	0	0	0	1	0	0	0	0	1	0	0	0
Citrobacter sp. MGH100	0	0	0	0	1	0	0	0	0	1	0	0	0
Citrobacter sp. MGH103	0	0	0	0	1	0	0	0	0	1	0	0	0
Citrobacter sp. MGH105	0	0	0	0	1	0	0	0	0	1	0	0	0
Citrobacter sp. MGH106	0	0	0	0	1	0	0	0	0	1	0	0	0
Citrobacter sp. MGH109	0	0	0	0	1	0	0	0	0	1	0	0	0
Citrobacter werkmanii	0	0	0	0	1	0	0	0	0	1	0	0	0
Citrobacter werkmanii NBRC 105721	0	0	0	0	1	0	0	0	0	1	0	0	0
Citrobacter youngae	0	0	0	0	1	0	0	0	0	1	0	0	0
Citrobacter youngae ATCC 29220	0	0	0	0	1	0	0	0	0	1	0	0	0
Clavibacter michiganensis	0	1	0	0	0	1	0	0	0	0	0	0	0
Clavibacter michiganensis subsp. californiensis	0	1	0	0	0	0	0	0	0	0	0	0	0
Clavibacter michiganensis subsp. capsici	0	0	0	0	0	1	0	0	0	0	0	0	0
Clavibacter michiganensis subsp. nebraskensis	0	0	0	0	0	1	0	0	0	0	0	0	0
Clavibacter michiganensis subsp. nebraskensis NCPPB 2581	0	0	0	0	0	1	0	0	0	0	0	0	0
Clavibacter sp. CFBP 8615	0	1	0	0	0	0	0	0	0	0	0	0	0
Clavibacter sp. CFBP 8616	0	1	0	0	0	0	0	0	0	0	0	0	0
Cloacibacillus porcorum	0	0	1	0	0	0	0	0	0	0	0	0	1
Cloacibacillus sp. An23	0	0	1	0	0	0	1	0	0	0	0	0	0
Cloacimonas acidaminovorans (strain Evry)	1	0	0	0	0	0	0	0	0	0	0	0	0
Clostridia bacterium	1	0	1	0	1	0	1	0	0	1	0	1	0
Clostridia bacterium 41_269	0	0	1	0	0	0	0	0	0	0	0	0	0
Clostridia bacterium 62_21	0	0	1	0	0	0	1	0	0	0	0	0	0
Clostridia bacterium BRH_c25	1	0	0	0	0	0	0	0	0	0	0	0	0
Clostridiaceae bacterium	0	0	0	0	0	0	0	0	1	0	0	1	0
Clostridiaceae bacterium 14S0207	0	0	0	0	0	0	0	0	0	0	0	0	1
Clostridiaceae bacterium AF02-42	1	0	0	0	0	0	0	0	0	0	0	1	0
Clostridiaceae bacterium BRH_c20a	0	0	0	0	0	0	0	0	0	1	0	0	0
Clostridiaceae bacterium JG1575	0	0	0	0	0	0	0	0	1	0	0	0	0
Clostridiaceae bacterium TF01-6	1	0	0	0	0	0	0	0	0	0	0	1	0
Clostridiales bacterium	1	0	1	0	1	0	1	0	1	1	1	1	1
Clostridiales bacterium 1_7_47FAA	0	0	1	0	0	0	0	0	0	0	1	0	1
Clostridiales bacterium 38-18	0	0	1	0	0	0	0	0	1	0	0	0	0
Clostridiales bacterium 41_12_two_minus	0	0	0	0	0	0	0	0	0	0	0	1	0
Clostridiales bacterium 42_27	0	0	1	0	0	0	1	0	0	0	1	1	0
Clostridiales bacterium 44_9	1	0	0	0	0	0	0	0	0	0	0	0	0
Clostridiales bacterium AF36-10	1	0	0	0	0	0	0	0	0	0	0	1	0
Clostridiales bacterium AM23-16LB	0	0	0	0	0	0	0	0	0	0	0	1	0
Clostridiales bacterium CHKCI006	0	0	1	0	0	0	1	0	0	0	0	0	0
Clostridiales bacterium GWB2_37_7	1	0	0	0	0	0	0	0	0	0	0	0	0
Clostridiales bacterium GWC2_40_7	0	0	0	0	0	0	0	0	0	0	0	0	1
Clostridiales bacterium KLE1615	1	0	0	0	0	0	0	0	0	0	0	1	0
Clostridiales bacterium Nov_37_41	0	0	0	0	1	0	0	0	0	0	0	0	0
Clostridiales bacterium oral taxon 876 str. F0540	0	0	1	0	0	0	1	0	0	0	0	0	0
Clostridiales bacterium PH28_bin88	1	0	0	0	0	0	0	0	0	0	0	0	0
Clostridiales bacterium TF09-2AC	0	0	1	0	0	0	0	0	0	0	1	0	1
Clostridiales bacterium UBA8960	1	0	0	0	0	0	0	0	0	0	0	0	1
Clostridioides difficile (Peptoclostridium difficile)	0	0	1	0	0	0	1	0	0	0	0	0	1
Clostridioides difficile ATCC 9689 = DSM 1296	0	0	1	0	0	0	1	0	0	0	0	0	1
Clostridioides difficile CD160	0	0	1	0	0	0	1	0	0	0	0	0	1
Clostridioides difficile F501	0	1	0	0	1	0	0	0	1	1	1	0	0
Clostridioides difficile NAP08	0	0	1	0	0	0	1	0	0	0	0	0	1
Clostridioides difficile P28	0	0	1	0	0	0	1	0	0	0	0	0	0
Clostridioides difficile Y384	0	0	0	0	0	0	0	0	0	0	0	1	1
Clostridium aceticum	0	0	1	0	0	0	0	0	1	0	0	0	0
Clostridium acetobutylicum (strain ATCC 824 / DSM 792 / JCM 1419 / LMG 5710 / VKM B-1787)	0	0	1	0	0	0	0	0	0	0	0	0	1
Clostridium acidurici (strain ATCC 7906 / DSM 604 / BCRC 14475 / CIP 104303 / NCIMB 10678 / 9a) (Gottschalkia acidurici)	0	0	0	0	0	0	0	0	0	0	1	0	0
Clostridium algidicarnis DSM 15099	0	0	1	0	0	0	1	0	0	0	0	0	0
Clostridium amylolyticum	0	0	1	0	0	0	0	0	1	0	0	0	0
Clostridium autoethanogenum DSM 10061	0	0	1	0	0	0	1	0	0	0	0	0	0
Clostridium baratii	0	0	0	0	0	0	1	0	0	0	0	1	1
Clostridium baratii str. Sullivan	0	0	0	0	0	0	0	0	0	0	0	0	1
Clostridium bartlettii CAG:1329	0	0	1	0	0	0	1	0	0	0	0	1	1
Clostridium beijerinckii (Clostridium MP)	0	0	1	0	0	1	1	0	0	0	0	0	0
Clostridium bolteae (strain ATCC BAA-613 / WAL 16351)	0	0	1	0	0	0	1	0	0	0	0	0	0
Clostridium bornimense	0	0	0	0	0	0	0	0	0	0	0	1	1
Clostridium botulinum	0	0	0	0	0	0	0	0	0	0	1	1	1
Clostridium botulinum (strain Langeland / NCTC 10281 / Type F)	0	0	0	0	0	0	0	0	0	0	0	1	0
Clostridium botulinum (strain Okra / Type B1)	0	0	0	0	0	0	0	0	0	0	0	1	0
Clostridium botulinum B2 433	0	0	0	0	0	0	0	0	0	0	0	1	0
Clostridium botulinum B2 450	0	0	0	0	0	0	0	0	0	0	0	1	0
Clostridium botulinum C str. Stockholm	0	0	0	0	0	0	0	0	0	0	0	0	1
Clostridium botulinum C/D str. DC5	0	0	0	0	0	0	0	0	0	0	0	0	1
Clostridium botulinum CFSAN001627	0	0	0	0	0	0	0	0	0	0	0	1	0
Clostridium butyricum	0	0	1	0	0	0	1	0	0	0	0	1	1
Clostridium butyricum 60E.3	0	0	0	0	0	0	0	0	0	0	0	1	0
Clostridium butyricum E4 str. BoNT E BL5262	0	0	0	0	0	0	0	0	0	0	0	1	0
Clostridium cadaveris	0	0	0	0	0	0	0	0	0	0	0	0	1
Clostridium carboxidivorans P7	0	0	1	0	0	0	1	0	0	0	0	0	0
Clostridium clariflavum (strain DSM 19732 / NBRC 101661 / EBR45)	0	0	1	0	0	0	1	0	0	0	0	0	1
Clostridium clostridioforme CAG:132	0	0	0	0	0	0	0	0	0	0	1	0	0
Clostridium clostridioforme CAG:511	0	0	0	0	0	0	0	0	0	0	1	0	0
Clostridium cochlearium	0	0	1	0	0	0	1	0	1	0	0	0	1
Clostridium colicanis 209318	0	0	0	0	0	0	0	0	0	0	0	1	0
Clostridium colicanis DSM 13634	0	0	0	0	0	0	0	0	0	0	0	0	1
Clostridium collagenovorans DSM 3089	1	0	0	0	0	0	0	0	0	0	0	1	1
Clostridium combesii	0	0	0	0	0	0	0	0	0	0	0	1	0
Clostridium coskatii	0	0	1	0	0	0	0	0	0	0	0	0	0
Clostridium cylindrosporum DSM 605	0	0	0	0	0	0	0	0	0	0	1	0	0
Clostridium diolis	0	0	1	0	0	0	1	0	0	0	0	0	0
Clostridium disporicum	1	0	0	0	0	0	0	0	1	0	1	1	1
Clostridium drakei	0	0	1	0	0	0	1	0	0	0	0	0	0
Clostridium fallax	0	0	0	0	0	0	0	0	1	0	0	0	1
Clostridium felsineum DSM 794	0	0	1	0	0	1	0	0	0	0	0	0	1
Clostridium formicaceticum	1	0	0	0	0	0	0	0	1	0	0	0	0
Clostridium frigidicarnis	0	0	0	0	0	0	0	0	0	0	0	1	0
Clostridium haemolyticum	0	0	0	0	0	0	0	0	0	0	0	0	1
Clostridium haemolyticum NCTC 8350	0	0	0	0	0	0	0	0	0	0	0	0	1
Clostridium hathewayi CAG:224	0	0	1	0	0	0	1	0	0	0	1	0	0
Clostridium homopropionicum DSM 5847	0	0	0	0	0	0	0	0	0	0	0	0	1
Clostridium innocuum	0	0	1	0	0	0	1	0	0	0	0	0	0
Clostridium intestinale URNW	0	0	1	0	0	0	1	0	0	0	0	0	0
Clostridium isatidis	1	0	0	0	0	0	0	0	0	0	0	0	0
Clostridium kluyveri	0	0	1	0	0	0	1	0	0	0	0	0	0
Clostridium kluyveri (strain ATCC 8527 / DSM 555 / NCIMB 10680)	0	0	1	0	0	0	1	0	0	0	0	0	0
Clostridium kluyveri (strain NBRC 12016)	0	0	1	0	0	0	1	0	0	0	0	0	0
Clostridium ljungdahlii	0	0	1	0	0	0	1	0	0	0	0	0	0
Clostridium ljungdahlii (strain ATCC 55383 / DSM 13528 / PETC)	0	0	1	0	0	0	1	0	0	0	0	0	0
Clostridium luticellarii	0	0	1	0	0	0	1	0	0	0	0	0	0
Clostridium magnum DSM 2767	1	0	1	0	0	0	1	0	0	0	0	0	0
Clostridium neonatale	0	0	1	0	0	0	1	0	0	0	0	1	1
Clostridium novyi B str. NCTC 9691	0	0	0	0	0	0	0	0	0	0	0	0	1
Clostridium oryzae	0	0	1	0	0	0	1	0	0	0	0	0	0
Clostridium paraputrificum	1	0	1	0	0	0	1	0	0	0	0	1	0
Clostridium pasteurianum	1	0	0	0	0	0	0	0	0	0	0	0	0
Clostridium pasteurianum DSM 525 = ATCC 6013	1	0	0	0	0	0	0	0	0	0	0	0	0
Clostridium perfringens	1	0	0	0	0	0	0	0	0	0	0	1	1
Clostridium perfringens (strain 13 / Type A)	1	0	0	0	0	0	0	0	0	0	0	1	0
Clostridium perfringens (strain ATCC 13124 / DSM 756 / JCM 1290 / NCIMB 6125 / NCTC 8237 / Type A)	1	0	0	0	0	0	0	0	0	0	0	1	0
Clostridium perfringens (strain SM101 / Type A)	1	0	0	0	0	0	0	0	0	0	0	0	0
Clostridium perfringens B str. ATCC 3626	1	0	0	0	0	0	0	0	0	0	0	1	0
Clostridium perfringens D str. JGS1721	1	0	0	0	0	0	0	0	0	0	0	1	0
Clostridium perfringens E str. JGS1987	1	0	0	0	0	0	0	0	0	0	0	1	0
Clostridium puniceum	0	0	1	0	0	0	1	0	0	0	0	0	1
Clostridium ragsdalei P11	0	0	1	0	0	0	1	0	0	0	0	0	1
Clostridium roseum	0	0	1	0	0	1	0	0	0	0	0	0	1
Clostridium saccharolyticum	0	0	0	0	0	0	0	0	0	0	0	0	1
Clostridium saccharoperbutylacetonicum N1-4(HMT)	0	0	1	0	0	0	1	0	0	0	0	0	0
Clostridium sardiniense	0	0	0	0	0	0	0	0	0	0	0	0	1
Clostridium sartagoforme AAU1	1	0	1	0	0	0	1	0	0	0	0	0	0
Clostridium scatologenes	0	0	1	0	0	0	1	0	0	0	0	0	0
Clostridium scindens (strain ATCC 35704 / DSM 5676 / VPI 13733 / 19)	1	1	1	1	1	1	1	1	0	1	0	0	1
Clostridium scindens (strain JCM 10418 / VPI 12708)	1	1	1	1	1	1	1	0	1	1	1	0	1
Clostridium sp.	0	0	0	0	0	0	0	0	0	0	0	1	0
Clostridium sp. (strain SY8519)	0	0	0	0	0	0	0	0	0	0	1	1	0
Clostridium sp. 26_21	0	0	0	0	0	0	0	0	0	0	0	1	0
Clostridium sp. 26_22	0	0	0	0	0	0	0	0	0	0	0	1	0
Clostridium sp. 27_14	0	0	0	0	0	0	0	0	0	0	0	1	0
Clostridium sp. 28_12	0	0	0	0	0	0	0	0	0	0	0	1	0
Clostridium sp. 42_12	0	0	0	0	0	0	0	0	0	0	0	1	0
Clostridium sp. 44_14	0	0	0	0	0	0	0	0	0	0	0	1	0
Clostridium sp. 7_2_43FAA	1	0	1	0	0	1	1	0	0	0	1	1	1
Clostridium sp. 7_3_54FAA	0	0	0	0	0	0	0	0	0	0	0	1	1
Clostridium sp. AF02-29	0	0	0	0	0	0	0	0	0	0	0	1	0
Clostridium sp. AF12-41	0	0	0	0	0	0	0	0	0	0	0	1	0
Clostridium sp. AF15-31	0	0	0	0	0	0	0	0	0	0	0	1	0
Clostridium sp. AF15-41	0	0	0	0	0	0	0	0	0	0	0	1	0
Clostridium sp. AF15-49	0	0	0	0	0	0	0	0	0	0	0	1	0
Clostridium sp. AF15-6B	0	0	0	0	0	0	0	0	0	0	0	1	0
Clostridium sp. AF16-25	0	0	0	0	0	0	0	0	0	0	0	1	0
Clostridium sp. AF17-21AC	0	0	0	0	0	0	0	0	0	0	0	1	0
Clostridium sp. AF23-6LB	0	0	0	0	0	0	0	0	0	0	0	1	0
Clostridium sp. AF28-12	1	0	0	0	0	0	0	0	0	0	0	1	0
Clostridium sp. AF46-12NS	0	0	0	0	0	0	0	0	0	0	0	1	0
Clostridium sp. AF46-9NS	0	0	0	0	0	0	0	0	0	0	0	1	0
Clostridium sp. AM22-11AC	0	0	0	0	0	0	1	0	0	0	0	1	0
Clostridium sp. AM25-23AC	1	0	0	0	0	0	0	0	0	0	0	1	0
Clostridium sp. AM28-20LB	0	0	0	0	0	0	0	0	0	0	0	1	0
Clostridium sp. AM30-24	0	0	0	0	0	0	0	0	0	0	0	1	0
Clostridium sp. AM34-11AC	1	0	0	0	0	0	0	0	0	0	0	1	0
Clostridium sp. AM42-36	0	0	0	0	0	0	0	0	0	0	0	1	0
Clostridium sp. ASF356	0	0	0	0	0	0	0	0	0	0	0	0	1
Clostridium sp. ASF502	1	0	1	0	0	0	1	0	0	0	0	0	0
Clostridium sp. ATCC BAA-442	0	0	0	0	0	0	0	0	0	0	0	0	1
Clostridium sp. Bc-iso-3	0	0	0	0	0	0	0	0	0	0	0	0	1
Clostridium sp. BL8	0	0	1	0	0	0	1	0	0	0	0	0	1
Clostridium sp. C105KSO14	0	0	0	0	0	0	0	0	0	0	1	0	0
Clostridium sp. C8	1	0	0	0	0	0	0	0	0	0	0	0	0
Clostridium sp. CAG:1013	0	0	1	0	0	0	1	0	0	0	0	0	0
Clostridium sp. CAG:127	0	0	0	0	0	0	0	0	0	0	0	1	0
Clostridium sp. CAG:149	0	0	0	0	0	0	0	0	0	0	0	0	1
Clostridium sp. CAG:169	1	0	0	0	0	0	0	0	0	0	0	0	0
Clostridium sp. CAG:217	0	0	0	0	0	0	0	0	0	0	0	1	0
Clostridium sp. CAG:217_53_7	0	0	0	0	0	0	0	0	0	0	0	1	0
Clostridium sp. CAG:221	1	0	0	0	0	0	0	0	0	0	1	1	1
Clostridium sp. CAG:226	1	0	0	0	0	0	0	0	0	0	0	0	0
Clostridium sp. CAG:230	0	0	0	0	0	0	0	0	0	0	0	1	0
Clostridium sp. CAG:242	0	0	0	0	0	0	0	0	0	0	0	0	1
Clostridium sp. CAG:245	0	0	0	0	0	0	0	0	0	0	0	1	0
Clostridium sp. CAG:245_30_32	0	0	0	0	0	0	0	0	0	0	0	1	0
Clostridium sp. CAG:264	0	0	0	0	0	0	0	0	0	0	0	1	0
Clostridium sp. CAG:265	0	0	0	0	0	0	0	0	0	0	0	1	0
Clostridium sp. CAG:269	0	0	0	0	0	0	0	0	0	0	0	1	0
Clostridium sp. CAG:273	0	0	0	0	0	0	0	0	0	0	0	1	0
Clostridium sp. CAG:277	0	0	0	0	0	0	0	0	0	0	0	1	0
Clostridium sp. CAG:299	1	0	0	0	0	0	0	0	0	0	0	0	1
Clostridium sp. CAG:343	0	0	0	0	0	0	0	0	0	0	0	1	0
Clostridium sp. CAG:356	0	0	0	0	0	0	0	0	0	0	0	1	0
Clostridium sp. CAG:389	0	0	0	0	0	0	0	0	0	0	0	1	0
Clostridium sp. CAG:411	0	0	0	0	0	0	0	0	0	0	0	1	0
Clostridium sp. CAG:43	0	0	0	0	0	0	0	0	0	0	0	1	0
Clostridium sp. CAG:451	1	0	0	0	0	0	0	0	0	0	0	1	0
Clostridium sp. CAG:510	0	0	0	0	0	0	0	0	0	0	0	1	0
Clostridium sp. CAG:568	0	0	0	0	0	0	0	0	0	0	0	1	1
Clostridium sp. CAG:575	0	0	0	0	0	0	0	0	0	0	0	0	1
Clostridium sp. CAG:58	1	0	0	0	0	0	0	0	0	0	0	1	0
Clostridium sp. CAG:590	0	0	0	0	0	0	0	0	0	0	0	1	0
Clostridium sp. CAG:594	1	0	0	0	0	0	0	0	0	0	0	0	0
Clostridium sp. CAG:632	0	0	0	0	0	0	0	0	0	0	0	1	0
Clostridium sp. CAG:7	0	0	0	0	0	0	0	0	0	0	0	1	0
Clostridium sp. CAG:75	0	0	0	0	0	0	0	0	0	0	0	1	0
Clostridium sp. CAG:798	0	0	0	0	0	0	0	0	0	0	0	1	0
Clostridium sp. CAG:81	0	0	0	0	0	0	0	0	0	0	0	1	0
Clostridium sp. CAG:91	0	0	0	0	0	0	0	0	0	0	0	1	0
Clostridium sp. CAG:964	0	0	0	0	0	0	0	0	0	0	0	1	0
Clostridium sp. DSM 8431	0	0	0	0	0	0	0	0	0	0	0	0	1
Clostridium sp. FS41	0	0	1	0	1	0	0	0	0	1	0	1	1
Clostridium sp. HGF2	0	0	1	0	0	0	1	0	0	0	0	0	0
Clostridium sp. HMb25	0	0	0	0	0	0	0	0	0	0	0	0	1
Clostridium sp. HMP27	0	0	1	0	0	0	1	0	0	0	0	0	0
Clostridium sp. HMSC19A10	0	0	0	0	0	0	0	0	0	0	0	1	1
Clostridium sp. HMSC19B10	0	0	1	0	0	0	1	0	0	0	0	0	1
Clostridium sp. IBUN125C	0	0	0	0	0	0	0	0	0	0	0	1	0
Clostridium sp. IBUN13A	0	0	0	0	0	0	0	0	0	0	0	1	0
Clostridium sp. IBUN22A	0	0	0	0	0	0	0	0	0	0	0	1	0
Clostridium sp. K25	0	0	0	0	0	0	0	0	0	0	0	0	1
Clostridium sp. KLE 1755	1	0	0	0	0	0	0	0	0	0	0	0	0
Clostridium sp. L2-50	0	0	0	0	0	0	0	0	0	0	0	1	0
Clostridium sp. L74	0	0	0	0	0	0	0	0	0	0	0	1	0
Clostridium sp. M62/1	0	0	0	0	0	0	0	0	0	0	0	1	1
Clostridium sp. MF28	0	0	1	0	0	0	1	0	0	0	0	0	0
Clostridium sp. MSTE9	0	0	0	0	1	0	0	0	0	1	1	0	0
Clostridium sp. N3C	0	0	0	0	0	0	0	0	0	0	1	0	0
Clostridium sp. NCR	1	0	0	0	0	0	0	0	0	0	0	1	0
Clostridium sp. NJ4	0	0	1	0	0	0	0	0	0	0	0	0	1
Clostridium sp. OM02-18AC	0	0	1	0	0	0	1	0	0	0	0	1	0
Clostridium sp. SS2/1	0	0	0	0	1	0	0	0	0	0	0	1	0
Clostridium sporogenes	0	0	0	0	0	0	0	0	0	0	0	1	0
Clostridium sporogenes (strain ATCC 15579)	0	0	0	0	0	0	0	0	0	0	0	1	0
Clostridium sulfidigenes	0	0	1	0	0	0	1	0	0	0	0	0	0
Clostridium symbiosum (Bacteroides symbiosus)	0	0	0	0	0	0	0	0	0	0	0	0	1
Clostridium tepidiprofundi DSM 19306	0	0	0	0	0	0	0	0	0	0	0	0	1
Clostridium tepidum	0	0	0	0	0	0	0	0	0	0	0	1	0
Clostridium tetani	0	0	0	0	0	0	0	0	1	0	0	0	0
Clostridium tetani (strain Massachusetts / E88)	0	0	0	0	0	0	0	0	1	0	0	0	0
Clostridium tetani 12124569	0	0	0	0	1	0	0	0	1	0	0	0	0
Clostridium tetanomorphum DSM 665	0	0	0	0	0	0	1	0	0	0	0	0	0
Clostridium thermobutyricum DSM 4928	0	0	0	0	0	0	0	0	0	0	0	1	0
Clostridium thermocellum (Ruminiclostridium thermocellum)	0	0	0	0	0	0	1	0	0	0	0	0	1
Clostridium thermocellum (strain ATCC 27405 / DSM 1237 / NBRC 103400 / NCIMB 10682 / NRRL B-4536 / VPI 7372) (Ruminiclostridium thermocellum)	0	0	0	0	0	0	1	0	0	0	0	0	1
Clostridium thermopalmarium DSM 5974	0	0	0	0	0	0	0	0	0	0	0	0	1
Clostridium uliginosum	0	0	1	0	0	0	0	0	0	0	0	1	0
Clostridium ventriculi (Sarcina ventriculi)	0	0	0	0	0	0	0	0	0	0	0	0	1
Cohnella sp. CIP 111063	0	0	0	0	0	0	0	0	0	0	1	0	0
Cohnella sp. K2E09-144	0	0	0	0	0	0	0	0	0	0	1	0	0
Cohnella sp. OV330	0	0	0	0	0	1	0	0	0	0	1	0	1
Collimonas sp. OK607	0	0	0	0	0	0	0	0	0	0	0	0	1
Collinsella aerofaciens	1	0	0	0	0	0	1	0	0	0	0	0	0
Collinsella aerofaciens ATCC 25986	1	0	0	0	0	0	1	0	0	0	0	0	0
Collinsella intestinalis DSM 13280	1	0	0	0	0	0	1	0	0	0	0	0	0
Collinsella sp. 4_8_47FAA	1	0	0	0	0	0	1	0	0	0	0	0	0
Collinsella sp. 60_9	1	0	0	0	0	0	0	0	0	0	0	0	0
Collinsella sp. AF36-3AT	1	0	0	0	0	0	1	0	0	0	0	0	0
Collinsella sp. AM10-32	1	0	0	0	0	0	1	0	0	0	0	0	0
Collinsella sp. AM16-21	0	0	0	0	0	0	1	0	0	0	0	0	0
Collinsella sp. AM17-1	1	0	0	0	0	0	1	0	0	0	0	0	0
Collinsella sp. AM36-4AA	1	0	0	0	0	0	1	0	0	0	0	0	0
Collinsella sp. AM43-1	1	0	0	0	0	0	1	0	0	0	0	0	0
Collinsella sp. An271	1	0	0	0	0	0	0	0	0	0	0	0	0
Collinsella sp. An7	0	0	0	0	0	0	0	0	0	0	0	0	1
Collinsella sp. CAG:166	0	0	0	0	0	0	1	0	0	0	0	0	0
Collinsella sp. CAG:289	0	0	0	0	0	0	1	0	0	0	1	0	0
Collinsella sp. CAG:398	1	0	0	0	0	0	0	0	0	0	0	0	0
Collinsella sp. OF02-10	1	0	0	0	0	0	1	0	0	0	0	0	0
Collinsella sp. OM04-5	1	0	0	0	0	0	1	0	0	0	0	0	0
Collinsella sp. OM06-18AC	1	0	0	0	0	0	1	0	0	0	0	0	0
Collinsella sp. OM07-12	1	0	0	0	0	0	1	0	0	0	0	0	0
Collinsella sp. OM08-14AT	1	0	0	0	0	0	1	0	0	0	0	0	0
Collinsella sp. TF05-9AC	1	0	0	0	0	0	1	0	0	0	0	0	0
Collinsella sp. TF06-6AC	1	0	0	0	0	0	1	0	0	0	0	0	0
Collinsella sp. TF07-1	1	0	0	0	0	0	1	0	0	0	0	0	0
Collinsella sp. TF08-11AT	1	0	0	0	0	0	1	0	0	0	0	0	0
Collinsella sp. TF09-1AT	1	0	0	0	0	0	1	0	0	0	0	0	0
Collinsella sp. TF10-11AT	1	0	0	0	0	0	1	0	0	0	0	0	0
Collinsella sp. TF11-5AC	1	0	0	0	0	0	1	0	0	0	0	0	0
Collinsella sp. TF12-2AT	1	0	0	0	0	0	1	0	0	0	0	0	0
Collinsella sp. TM04-29	1	0	0	0	0	0	1	0	0	0	0	0	0
Collinsella sp. TM04-9	1	0	0	0	0	0	1	0	0	0	0	0	0
Collinsella sp. TM05-37	1	0	0	0	0	0	1	0	0	0	0	0	0
Collinsella sp. TM05-38	1	0	0	0	0	0	1	0	0	0	0	0	0
Collinsella sp. TM06-3	1	0	0	0	0	0	1	0	0	0	0	0	0
Collinsella sp. TM09-10AT	1	0	0	0	0	0	1	0	0	0	0	0	0
Collinsella sp. TM10-22	1	0	0	0	0	0	1	0	0	0	0	0	0
Collinsella tanakaei YIT 12063	1	0	0	0	0	0	0	0	0	0	0	0	0
Colwellia beringensis	0	0	0	0	0	0	0	0	0	0	0	0	1
Colwellia chukchiensis	0	0	0	0	0	0	0	0	0	0	0	0	1
Colwellia sp. PAMC 21821	0	0	0	0	0	0	0	0	0	0	0	0	1
Comamonadaceae bacterium	1	0	0	0	0	0	0	0	0	0	0	0	0
Comamonadaceae bacterium A1	1	0	0	0	0	0	0	0	0	0	0	0	0
Comamonadaceae bacterium B1	1	0	0	0	0	0	0	0	0	0	0	0	0
Comamonadaceae bacterium CG_4_9_14_0_8_um_filter_60_18	1	0	0	0	0	0	0	0	0	0	0	0	0
Comamonadaceae bacterium CG_4_9_14_3_um_filter_60_33	1	0	0	0	0	0	0	0	0	0	0	0	0
Comamonadaceae bacterium CG12_big_fil_rev_8_21_14_0_65_59_15	1	0	0	0	0	0	0	0	0	0	0	0	0
Comamonadaceae bacterium CG17_big_fil_post_rev_8_21_14_2_50_60_13	1	0	0	0	0	0	0	0	0	0	0	0	0
Comamonadaceae bacterium CG2_30_59_20	1	0	0	0	0	0	0	0	0	0	0	0	0
Comamonas sp. 26	0	0	0	1	0	0	0	0	0	0	0	0	1
Comamonas sp. AG1104	0	0	0	1	0	0	0	0	0	0	0	0	1
Comamonas sp. E6	0	0	0	1	0	0	0	0	0	0	0	0	1
Comamonas testosteroni (Pseudomonas testosteroni)	0	0	0	1	0	0	0	0	0	0	0	0	1
Comamonas testosteroni (strain CNB-2)	0	0	0	1	0	0	0	0	0	0	0	0	1
Comamonas testosteroni (strain DSM 14576 / KF-1)	0	0	0	0	0	0	0	0	0	0	0	0	1
Comamonas testosteroni S44	0	0	0	1	0	0	0	0	0	0	0	0	1
Comamonas testosteroni TK102	0	0	0	0	0	0	0	0	0	0	0	0	1
Comamonas thiooxydans	0	0	0	1	0	0	0	0	0	0	0	0	1
Conexibacter woesei (strain DSM 14684 / JCM 11494 / NBRC 100937 / ID131577)	0	0	0	0	0	0	0	0	0	0	1	0	0
Confluentimicrobium lipolyticum	0	0	0	0	0	0	0	0	0	0	0	0	1
Confluentimicrobium sp.	0	0	0	0	0	0	0	0	0	0	0	0	1
Confluentimicrobium sp. EMB200-NS6	0	0	0	0	0	0	0	0	0	0	0	0	1
Coprobacillus cateniformis	1	0	0	0	0	0	0	0	0	0	0	0	0
Coprobacillus sp. 3_3_56FAA	0	0	1	0	0	0	1	0	0	0	0	0	0
Coprobacillus sp. 8_1_38FAA	0	0	0	0	0	0	1	0	0	0	0	1	0
Coprobacillus sp. 8_2_54BFAA	0	0	1	0	0	0	1	0	0	0	0	1	0
Coprobacillus sp. AF02-13	0	0	0	0	0	0	1	0	0	0	0	1	0
Coprobacillus sp. AF16-47	0	0	0	0	0	0	1	0	0	0	0	1	0
Coprobacillus sp. AF17-11AC	0	0	0	0	0	0	1	0	0	0	0	1	0
Coprobacillus sp. AF17-17AC	0	0	0	0	0	0	1	0	0	0	0	1	0
Coprobacillus sp. AF24-1LB	0	0	0	0	0	0	1	0	0	0	0	1	0
Coprobacillus sp. AF27-24BH	0	0	1	0	0	0	1	0	0	0	0	1	0
Coprobacillus sp. AF35-8	0	0	1	0	0	0	1	0	0	0	0	1	0
Coprobacillus sp. AF36-10BH	0	0	1	0	0	0	1	0	0	0	0	1	0
Coprobacillus sp. AF37-2	0	0	0	0	0	0	1	0	0	0	0	1	0
Coprobacillus sp. AM09-26	0	0	0	0	0	0	1	0	0	0	0	1	0
Coprobacillus sp. AM18-4LB-d2	0	0	0	0	0	0	1	0	0	0	0	1	0
Coprobacillus sp. AM23-9LB	0	0	0	0	0	0	1	0	0	0	0	1	0
Coprobacillus sp. AM26-5AC	0	0	0	0	0	0	1	0	0	0	0	1	0
Coprobacillus sp. AM37-9BH	0	0	1	0	0	0	1	0	0	0	0	1	0
Coprobacillus sp. CAG:235	0	0	0	0	0	0	1	0	0	0	0	1	0
Coprobacillus sp. CAG:235_29_27	0	0	1	0	0	0	1	0	0	0	0	1	0
Coprobacillus sp. CAG:698	0	0	0	0	0	0	0	0	0	0	1	0	0
Coprobacillus sp. OF02-11LB	0	0	0	0	0	0	1	0	0	0	0	1	0
Coprobacillus sp. OM08-19	0	0	1	0	0	0	1	0	0	0	0	1	0
Coprobacillus sp. TM10-10	0	0	0	0	0	0	1	0	0	0	0	1	0
Coprobacter secundus	0	0	0	0	0	0	0	0	0	0	0	0	1
Coprococcus catus GD/7	0	0	0	0	0	0	0	0	0	0	0	1	0
Coprococcus comes	0	0	0	0	0	0	0	0	0	0	0	1	0
Coprococcus comes ATCC 27758	0	0	0	0	0	0	0	0	0	0	0	1	0
Coprococcus eutactus	0	0	0	0	0	0	0	0	0	0	0	1	0
Coprococcus eutactus ATCC 27759	0	0	0	0	0	0	0	0	0	0	0	1	0
Coprococcus eutactus CAG:665	0	0	0	0	0	0	0	0	0	0	0	1	0
Coprococcus sp.	0	0	0	0	0	0	0	0	0	0	0	1	0
Coprococcus sp. AF16-22	0	0	0	0	0	0	0	0	0	0	0	1	0
Coprococcus sp. AF18-48	1	0	1	0	0	0	1	0	0	0	0	0	1
Coprococcus sp. AF19-8AC	0	0	0	0	0	0	0	0	0	0	0	1	0
Coprococcus sp. AF27-8	1	0	1	0	0	0	1	0	0	0	0	0	1
Coprococcus sp. AF38-1	0	0	0	0	0	0	0	0	0	0	0	1	0
Coprococcus sp. AM14-16	0	0	0	0	0	0	0	0	0	0	0	1	0
Coprococcus sp. AM25-15LB	1	0	1	0	0	0	1	0	0	0	0	0	1
Coprococcus sp. AM25-4LB	1	0	1	0	0	0	1	0	0	0	0	0	1
Coprococcus sp. AM27-12LB	1	0	1	0	0	0	1	0	0	0	0	0	1
Coprococcus sp. ART55/1	0	0	0	0	0	0	0	0	0	0	0	1	0
Coprococcus sp. CAG:131	0	0	0	0	0	0	0	0	0	0	0	1	0
Coprococcus sp. CAG:131_42_139	0	0	0	0	0	0	0	0	0	0	0	1	0
Coprococcus sp. CAG:782	0	0	0	0	0	0	0	0	0	0	0	1	0
Coprococcus sp. HPP0048	1	0	1	0	0	0	1	0	0	0	0	0	1
Coprococcus sp. HPP0074	1	0	1	0	0	0	1	0	0	0	0	0	1
Coprococcus sp. OM06-25	0	0	0	0	0	0	0	0	0	0	0	1	0
Coprococcus sp. OM06-34AC	0	0	0	0	0	0	0	0	0	0	0	1	0
Coprococcus sp. TF11-13	0	0	0	0	0	0	0	0	0	0	0	1	0
Coprothermobacter proteolyticus (strain ATCC 35245 / DSM 5265 / BT)	0	0	0	0	0	0	0	0	0	0	1	0	0
Coprothermobacter sp.	0	0	0	0	0	0	0	0	0	0	1	0	0
Corallococcus sp. CA053C	0	0	0	0	0	1	0	0	0	0	0	0	0
Coriobacteriaceae bacterium 68-1-3	0	0	0	0	1	0	0	0	1	1	0	0	0
Coriobacteriaceae bacterium CHKCI002	0	0	1	0	1	1	0	0	1	1	0	0	0
Coriobacteriales bacterium DNF00809	0	0	0	0	1	0	0	0	0	1	0	0	0
Coriobacteriia bacterium	1	0	0	0	1	0	1	0	0	1	1	0	0
Corynebacterium coyleae	0	0	0	0	0	1	0	0	0	0	0	0	0
Corynebacterium frankenforstense DSM 45800	0	0	1	0	0	0	0	0	0	0	0	0	0
Corynebacterium freneyi DNF00450	0	0	0	0	0	1	0	0	0	0	0	0	0
Corynebacterium glyciniphilum AJ 3170	0	1	0	0	0	0	0	0	0	0	0	0	0
Corynebacterium jeikeium	0	0	0	0	0	1	0	0	0	0	0	0	0
Corynebacterium jeikeium (strain K411)	0	0	0	0	0	1	0	0	0	0	0	0	0
Corynebacterium sp. HMSC034B08	0	0	0	0	0	1	0	0	0	0	0	0	0
Corynebacterium sp. HMSC058E07	0	0	0	0	0	1	0	0	0	0	0	0	0
Corynebacterium sp. HMSC08A12	0	0	0	0	0	1	0	0	0	0	0	0	0
Corynebacterium sp. HMSC08F01	0	0	0	0	0	1	0	0	0	0	0	0	0
Corynebacterium sp. HMSC11E11	0	0	0	0	0	1	0	0	0	0	0	0	0
Corynebacterium sp. HMSC22B11	0	0	0	0	0	1	0	0	0	0	0	0	0
Corynebacterium ureicelerivorans	0	0	0	0	0	1	0	0	0	0	0	0	0
Corynebacterium xerosis	0	0	0	0	0	1	0	0	0	0	0	0	0
Crenobacter luteus	1	0	0	0	0	0	0	0	0	0	0	0	0
Crenobacter sp. K1W11S-77	1	0	0	0	0	0	0	0	0	0	0	0	0
Crenotalea thermophila	0	0	0	0	0	0	0	0	0	0	0	0	1
Croceitalea dokdonensis DOKDO 023	1	0	0	0	0	0	0	0	0	0	0	0	0
Crocinitomicaceae bacterium	1	0	0	0	0	0	0	0	0	0	0	0	1
Cryobacterium arcticum	0	1	0	0	0	1	0	0	0	0	0	0	0
Cryobacterium flavum	0	1	0	0	0	0	0	0	0	0	0	0	0
Cryomorphaceae bacterium BACL22 MAG-120619-bin32	1	0	0	0	0	0	0	0	0	0	0	0	1
Cryptobacterium curtum (strain ATCC 700683 / DSM 15641 / 12-3)	0	0	0	0	0	0	0	0	1	0	0	0	0
Cryptobacterium sp. CAG:338	1	0	0	0	1	0	0	0	0	1	1	0	0
Cryptosporangium arvum DSM 44712	0	0	0	1	0	0	0	0	0	0	0	0	0
Cryptosporangium aurantiacum	0	1	1	1	0	0	0	0	0	0	0	0	0
Culturomica sp.	0	0	0	0	0	0	0	0	0	0	0	0	1
Cupriavidus alkaliphilus	0	1	0	0	0	0	0	0	0	0	0	0	0
Cupriavidus metallidurans	0	1	0	0	0	0	0	0	0	0	1	0	0
Cupriavidus metallidurans (strain ATCC 43123 / DSM 2839 / NBRC 102507 / CH34) (Ralstonia metallidurans)	0	1	0	0	0	0	0	0	0	0	1	0	0
Cupriavidus nantongensis	0	1	0	0	0	0	0	0	0	0	0	0	0
Cupriavidus necator (Alcaligenes eutrophus) (Ralstonia eutropha)	0	1	0	0	0	0	0	0	0	0	0	0	1
Cupriavidus necator (strain JMP 134 / LMG 1197) (Ralstonia eutropha (strain JMP 134))	1	0	0	0	0	0	0	0	0	0	0	0	0
Cupriavidus pauculus	0	1	0	0	0	0	0	0	0	0	1	0	0
Cupriavidus sp.	0	1	0	0	0	0	0	0	0	0	1	0	0
Cupriavidus sp. HMR-1	0	1	0	0	0	0	0	0	0	0	1	0	0
Cupriavidus sp. OV038	0	1	0	0	0	0	0	0	0	0	1	0	0
Cupriavidus sp. P-10	1	0	0	0	0	0	0	0	0	0	0	0	0
Cupriavidus sp. S23	0	1	0	1	0	0	0	0	0	0	1	0	0
Cupriavidus sp. SK-3	1	0	0	0	0	0	0	0	0	0	0	0	0
Cupriavidus sp. UYMMa02A	1	0	0	1	0	0	0	0	0	0	0	0	0
Cupriavidus sp. YR651	0	0	0	0	0	0	0	0	0	0	1	0	0
Cupriavidus taiwanensis	1	1	0	0	0	0	0	0	0	0	0	0	0
Curtobacterium luteum	0	0	0	0	0	1	0	0	0	0	0	0	0
Curtobacterium sp. ER1/6	0	1	0	0	0	0	0	0	0	0	0	0	0
Curtobacterium sp. Leaf261	0	0	0	0	0	1	0	0	0	0	0	0	0
Curtobacterium sp. MCBD17_021	0	0	0	0	0	1	0	0	0	0	0	0	0
Curtobacterium sp. MCBD17_040	0	0	0	0	0	1	0	0	0	0	0	0	0
Curtobacterium sp. MCSS17_015	0	0	0	0	0	1	0	0	0	0	0	0	0
Curtobacterium sp. MMLR14_010	0	0	0	0	0	0	0	0	0	0	0	0	1
Cyanothece sp. (strain ATCC 51142)	0	0	0	0	0	0	0	0	0	0	0	0	1
Cyanothece sp. (strain PCC 7424) (Synechococcus sp. (strain ATCC 29155))	0	0	0	0	0	0	0	0	0	0	0	0	1
Cyanothece sp. (strain PCC 7822)	0	0	0	0	0	0	0	0	0	0	0	0	1
Cystobacter ferrugineus	0	0	0	0	0	0	0	0	0	0	1	0	0
Cystobacter fuscus	0	0	0	0	0	0	0	0	0	0	1	0	0
Cystobacter fuscus DSM 2262	0	0	0	0	0	0	0	0	0	0	1	0	0
Dehalobacter sp. MCB1	0	0	0	0	0	0	0	0	0	0	1	0	0
Dehalococcoidales bacterium	0	0	1	0	0	0	0	0	0	0	0	0	0
Dehalococcoidia bacterium	0	0	1	0	1	0	0	0	0	1	1	0	1
Dehalococcoidia bacterium CG2_30_46_19	0	0	1	0	0	0	1	0	0	0	0	0	0
Dehalococcoidia bacterium DG_18	0	0	0	0	0	0	1	0	0	0	0	0	0
Dehalococcoidia bacterium SG8_51_3	0	0	1	0	0	0	1	0	0	0	0	0	0
Dehalogenimonas sp. WBC-2	0	0	0	0	0	0	0	0	0	0	1	0	0
Deinococcus ficus	0	0	0	0	0	0	0	0	0	0	1	0	0
Deinococcus marmoris	0	0	0	0	0	0	0	0	0	0	0	1	1
Deinococcus reticulitermitis	0	0	0	0	0	0	0	0	0	0	1	0	0
Deinococcus sp. RL	0	0	0	0	0	0	0	0	0	0	1	0	0
Deinococcus swuensis	0	0	0	0	0	0	0	0	0	0	0	0	1
Deinococcus yavapaiensis KR-236	0	0	0	0	0	1	0	0	0	0	0	0	0
Delftia acidovorans (Pseudomonas acidovorans) (Comamonas acidovorans)	0	1	0	0	0	0	0	0	0	0	0	0	0
Delftia acidovorans CCUG 15835	0	1	0	0	0	0	0	0	0	0	0	0	0
Delftia acidovorans CCUG 274B	0	1	0	0	0	0	0	0	0	0	0	0	0
Delftia sp. 670	0	1	0	0	0	0	0	0	0	0	0	0	0
Delftia tsuruhatensis	0	1	0	0	0	0	0	0	0	0	0	0	0
delta proteobacterium ML8_F1	0	0	0	0	0	0	0	0	0	0	1	0	0
delta proteobacterium MLS_D	0	0	1	0	1	0	1	0	0	0	0	0	0
delta proteobacterium NaphS2	0	0	1	0	0	0	1	0	0	0	0	0	0
Deltaproteobacteria bacterium	0	1	1	1	0	0	1	0	0	0	0	0	1
Deltaproteobacteria bacterium ADurb.Bin058	0	0	0	0	0	0	1	0	0	0	0	0	0
Deltaproteobacteria bacterium ADurb.Bin072	0	0	1	0	0	0	0	0	0	0	0	0	0
Deltaproteobacteria bacterium ADurb.Bin135	0	0	0	0	0	0	0	0	0	0	0	0	1
Deltaproteobacteria bacterium ADurb.Bin151	0	0	1	0	0	0	0	0	0	0	0	0	0
Deltaproteobacteria bacterium ADurb.BinA179	0	0	1	0	0	0	1	0	0	0	0	0	0
Deltaproteobacteria bacterium CG_4_10_14_0_8_um_filter_43_12	0	0	1	0	0	0	1	0	0	0	0	0	1
Deltaproteobacteria bacterium CG_4_10_14_3_um_filter_51_14	0	0	1	0	0	0	1	0	0	0	0	0	0
Deltaproteobacteria bacterium CG_4_8_14_3_um_filter_45_9	0	0	0	0	0	0	1	0	0	0	0	0	1
Deltaproteobacteria bacterium CG_4_8_14_3_um_filter_51_11	0	0	1	0	0	0	1	0	0	0	0	0	0
Deltaproteobacteria bacterium CG1_02_45_11	0	0	0	0	0	0	1	0	0	0	0	0	0
Deltaproteobacteria bacterium CG2_30_43_15	0	0	1	0	0	0	1	0	0	0	0	0	1
Deltaproteobacteria bacterium CG23_combo_of_CG06-09_8_20_14_all_51_20	0	0	1	0	0	0	1	0	0	0	0	0	0
Deltaproteobacteria bacterium DG_8	0	0	0	0	0	0	0	0	0	0	0	0	1
Deltaproteobacteria bacterium HGW-Deltaproteobacteria-10	0	0	0	0	0	0	1	0	0	0	0	0	0
Deltaproteobacteria bacterium HGW-Deltaproteobacteria-12	0	0	1	0	0	0	1	0	0	0	0	0	0
Deltaproteobacteria bacterium HGW-Deltaproteobacteria-13	0	0	1	0	0	0	1	0	0	0	0	0	0
Deltaproteobacteria bacterium HGW-Deltaproteobacteria-15	0	0	1	0	0	0	1	0	0	0	0	0	0
Deltaproteobacteria bacterium HGW-Deltaproteobacteria-19	0	0	1	0	0	0	1	0	0	0	0	0	0
Deltaproteobacteria bacterium HGW-Deltaproteobacteria-2	0	0	1	0	0	0	1	0	0	0	0	0	0
Deltaproteobacteria bacterium HGW-Deltaproteobacteria-21	0	0	1	0	0	0	1	0	0	0	0	0	0
Deltaproteobacteria bacterium HGW-Deltaproteobacteria-6	0	0	1	0	0	0	1	0	0	0	0	0	0
Deltaproteobacteria bacterium RBG_13_43_22	0	0	1	0	0	0	1	0	0	0	0	0	0
Deltaproteobacteria bacterium RBG_13_52_11	0	0	0	0	0	0	0	0	0	0	0	0	1
Deltaproteobacteria bacterium RBG_13_53_10	0	0	0	0	0	0	0	0	0	0	0	0	1
Deltaproteobacteria bacterium RBG_16_47_11	0	0	1	0	0	0	1	0	0	0	0	0	1
Deltaproteobacteria bacterium RBG_16_48_10	0	0	0	0	0	0	1	0	0	0	0	0	1
Deltaproteobacteria bacterium RBG_16_49_23	0	0	1	0	0	0	1	0	0	0	0	0	0
Deltaproteobacteria bacterium RBG_19FT_COMBO_46_12	0	0	1	0	0	0	1	0	0	0	0	0	1
Deltaproteobacteria bacterium SG8_13	0	0	0	0	0	0	0	0	0	0	0	0	1
Deltaproteobacteria bacterium SM23_61	0	0	1	0	0	0	1	0	0	0	0	0	0
Dendrosporobacter quercicolus	0	0	1	0	0	0	0	0	0	0	0	0	0
Dermabacter hominis	0	0	1	0	0	0	1	0	0	0	0	0	0
Dermabacter hominis 1368	0	0	1	0	0	0	1	0	0	0	0	0	0
Dermabacter sp. HFH0086	0	0	1	0	0	0	1	0	0	0	0	0	0
Dermabacter sp. HMSC08H10	0	0	1	0	0	0	1	0	0	0	0	0	0
Dermabacter vaginalis	0	0	1	0	0	0	1	0	0	0	0	0	0
Desmospora sp. 8437	0	0	0	0	0	1	0	0	0	0	0	0	0
Desulfacinum hydrothermale DSM 13146	0	0	1	0	0	0	1	0	0	0	0	0	0
Desulfacinum infernum DSM 9756	0	0	1	0	1	0	1	0	0	1	0	0	0
Desulfallas geothermicus DSM 3669	0	0	1	0	0	0	1	0	0	0	0	0	0
Desulfallas gibsoniae DSM 7213	0	0	1	0	0	0	1	0	0	0	0	0	0
Desulfarculus baarsii (strain ATCC 33931 / DSM 2075 / VKM B-1802 / 2st14)	0	0	1	0	0	0	0	0	0	0	0	0	0
Desulfarculus sp.	0	0	1	0	0	0	1	0	0	0	1	0	0
Desulfatibacillum alkenivorans (strain AK-01)	0	0	1	0	0	0	1	0	0	0	0	0	0
Desulfatibacillum alkenivorans DSM 16219	0	0	1	0	0	0	1	0	0	0	0	0	0
Desulfatitalea sp. BRH_c12	0	0	1	0	0	0	1	0	0	0	0	0	0
Desulfitibacter sp. BRH_c19	0	0	1	0	0	0	1	0	0	0	0	0	0
Desulfitobacterium chlororespirans DSM 11544	0	0	0	0	1	1	0	0	1	1	1	0	0
Desulfitobacterium dehalogenans (strain ATCC 51507 / DSM 9161 / JW/IU-DC1)	0	0	0	0	1	1	0	0	1	1	1	0	0
Desulfitobacterium dichloroeliminans (strain LMG P-21439 / DCA1)	0	0	1	0	0	0	1	0	0	0	0	0	0
Desulfitobacterium hafniense (Desulfitobacterium frappieri)	0	0	0	0	1	1	0	0	1	1	1	0	0
[truncated: 3,788 more rows]
